# Supplementary material for: Effect of Caloric Restriction on BMI, Gut Microbiota, and Blood Amino Acid Levels in Non-Obese Adults
Source: Nutrients. 2020 Feb 27;12(3):631. doi: 10.3390/nu12030631 (PMC7146580; doi:10.3390/nu12030631)
Supplement: Supplementary file 1 [file nutrients-12-00631-s001.zip]

Archive with 2 entries (2 files):
- Final——Supplementary Figure-nutrients-716058.docx
- Final——Supplementary Material_Tables 1-8-nutrients-716058.xlsx
