# Supplementary material for: Effect of Caloric Restriction on BMI, Gut Microbiota, and Blood Amino Acid Levels in Non-Obese Adults
Source: Nutrients. 2020 Feb 27;12(3):631. doi: 10.3390/nu12030631 (PMC7146580; doi:10.3390/nu12030631)
Supplement: Supplementary file 1 [file nutrients-12-00631-s001.zip › Final——Supplementary Material_Tables 1-8-nutrients-716058.xlsx]

## Sheet: Contents
Table S1	The mean estimated daily calorie intake of food consumption during the CR intervention.
Table S2	Statistics for metagenomic sequencing data of fecal samples
Table S3	Enterotype classification of individual fecal samples before and after the intervention
Table S4	Comparison of baseline genera relative abundance between ETB and ETP subjects
Table S5	Comparison of baseline species relative abundance between ETB and ETP subjects
Table S6	Differential enrichment of KEGG pathway between ETB and ETP subjects at baseline
Table S7	Comparison of species relative abundance between before and after the intervention in each enterotype
Table S8	Associations between changes in blood amino acids and the overall gut microbial species at baseline (PERMANOVA)

## Sheet: Table S1
Table S1 The mean estimated daily calorie intake of food consumption during the CR intervention
		Standard low-calorie diet							Male						Female
Week	Meal Time	Type of food	Intake in (g)	Estimated Calorific Value (kcal)	Carbohydrate (kcal)	Fat (kcal)	Protein (kcal)	Total Estimated Calorific Value (kcal)	Intake in (g)	Estimated Calorific Value (kcal)	Carbohydrate (kcal)	Fat (kcal)	Protein (kcal)	Total Estimated Calorific Value (kcal)	Intake in (g)	Estimated Calorific Value (kcal)	Carbohydrate (kcal)	Fat (kcal)	Protein (kcal)	Total Estimated Calorific Value (kcal)
Monday	Breakfast	Rice congee	200	92	78.4	5.4	8.8	396.5	200	92	78.4	5.4	8.8	396.5	200	92	78.4	5.4	8.8	396.5
		Steamed bun	50	116.5	96.6	4.5	15.6		50	116.5	96.6	4.5	15.6		50	116.5	96.6	4.5	15.6
		egg	50	69	3	40.5	25.4		50	69	3	40.5	25.4		50	69	3	40.5	25.4
		Steamed meat bud	50	119	50.4	52.2	16.2		50	119	50.4	52.2	16.2		50	119	50.4	52.2	16.2
			350	396.5	228.4	102.6	66				228.4	102.6	66				228.4	102.6	66
	Lunch/Dinner	Steamed rice	225	256.5	230.4	4.05	22.5	530.06	170	193.8	174.08	3.06	17	459.646	135	153.9	138.24	2.43	13.5	381.275
		Chicken breast Tomato Carrot Oil	100 20 20 1	133 15.2 7.4 9	10 13.2 6.2 0	45 0.4 0.4 9	77.6 1.6 0.8 0		140	163.423	29.1518	54.323	79.4326		120	140.077	24.9872	46.5626	68.0851
			141	164.59	29.36	54.711	80
		White gourd Pork Oil	100 10 1	11 39.5 9	7.6 1 0	1.8 33.3 9	1.6 5.3 0		100	53.5946	7.71171	39.7216	6.1982		90	48.2351	6.94054	35.7495	5.57838
			111	59.49	8.56	44.091	6.88
		Flowering Chinese cabbage Volvariella volvacea Oil	100 50 2	20 11.5 18	7.2 5.4 0	5.4 0.9 18	7.6 5.4 0		150	48.8289	12.4342	23.9625	12.8289		120	39.0632	9.94737	19.17	10.2632
	Total		152	49.48	12.6	24.282	13
					280.92	127.134	122.38	1456.62	Total		223.378	121.067	115.46	1315.79	Total		180.115	103.912	97.4266	1159.05
					0.542516	0.244997	0.213343				0.513117	0.261997	0.225658				0.507856	0.267826	0.225058
Tuesday	Breakfast	Millet congee	200	92	67.2	12.6	11.2	379	200	92	67.2	12.6	11.2	379	200	92	67.2	12.6	11.2	379
		Sweet potato	100	99	92.4	1.8	4.4		100	99	92.4	1.8	4.4		100	99	92.4	1.8	4.4
		Egg	50	69	3	40.5	25.4		50	69	3	40.5	25.4		50	69	3	40.5	25.4
		Steamed meat bud	50	119	50.4	52.2	16.2		50	119	50.4	52.2	16.2		50	119	50.4	52.2	16.2
			400	379	213	107.1	57.2				213	107.362	57.2				213	107.368	57.2
	Lunch/Dinner	Steamed rice	225	256.5	230.4	4.1	22.5	600.26	170	193.8	174.08	3.09778	17	541.227	135	153.9	138.24	2.46	13.5	445.338
		Beef Bitter gourd Oil	100 50 1	190 9.5 9	0 7 0	120.6 0.5 9	72.4 2 0		150	207.109	6.95364	129.18	73.9073		120	165.687	5.56291	103.344	59.1258
			151	208.49	7	130.041	74.4
		Black fungus Onion Oil	50 10 1	10.5 3.9 9	6.8 3.2 0	0.9 0.2 9	3 0.4 0		100	38.3443	16.459	16.5098	5.63934		100	38.3443	16.459	16.5098	5.63934
			61	23.39	10.04	10.071	3.44
		Watercress Century egg Oil	150 40 2	25.6 68.4 18	1.8 7.2 0	6.8 38.5 18	17.4 22.7 0		175	101.974	8.20313	57.6516	36.5677		150	87.4063	7.03125	49.4156	31.3438
	Total		192	111.88	9	63.252	40.12
					256.44	207.464	140.46	1579.52	Total		205.696	206.439	133.114	1461.45	Total		167.293	171.729	109.609	1269.68
					0.459557	0.330498	0.214065				0.42724	0.355974	0.221306				0.43128	0.355072	0.217707
Wednesday	Breakfast	Soybean milk	200	26	0	12.6	14.4	320	200	26	0	12.6	14.4	320	200	26	0	12.6	14.4	320
		Corn	100	106	79.6	10.8	16		100	106	79.6	10.8	16		100	106	79.6	10.8	16
		Egg	50	69	3	40.5	25.4		50	69	3	40.5	25.4		50	69	3	40.5	25.4
		Steamed meat bud	50	119	50.4	52.2	16.2		50	119	50.4	52.2	16.2		50	119	50.4	52.2	16.2
			400	320	133	116.1	72				133	116.1	72				133	116.1	72
	Lunch/Dinner	Steamed rice	225	256.5	230.4	4.1	22.5	621.92	170	193.8	174.08	3.09778	17	487.458	135	153.9	138.24	2.46	13.5	386.687
		Spareribs Tomota sauce Oil	80 5 1	222.4 5.1 9	2.2 3 0	166.3 0.1 9	53.4 1 0		80	219.014	4.83721	163.164	50.6233		60	164.26	3.62791	122.373	37.9674
			86	235.44	5.2	175.401	54.42
		Leek sprout Egg Oil	50 50 1	11 69 9	5.4 3 0	0.9 40.5 9	4.6 25.4 0		50	44.0545	4.15842	24.946	14.8515		50	44.0545	4.15842	24.946	14.8515
			101	88.99	8.4	50.391	30
		Pakchoi Shiitake Oil	150 50 1	22.5 9.5 9	9.6 3.8 0	4.1 1.4 9	9 4.4 0		150	30.5896	10	10.7396	10		120	24.4716	8	8.59164	8
	Total		201	40.99	13.4	14.391	13.4
					257.4	244.283	120.32	1563.84	Total		193.076	201.947	92.4747	1294.92	Total		154.026	158.37	74.3189	1093.37
					0.414237	0.386655	0.199918				0.400915	0.401566	0.198429				0.403387	0.395877	0.201796
Thursday	Breakfast	Soybean milk	200	26	0	12.6	14.4	320	200	26	0	12.6	14.4	320	200	26	0	12.6	14.4	320
		Corn	100	106	79.6	10.8	16		100	106	79.6	10.8	16		100	106	79.6	10.8	16
		Egg	50	69	3	40.5	25.4		50	69	3	40.5	25.4		50	69	3	40.5	25.4
		Steamed meat bud	50	119	50.4	52.2	16.2		50	119	50.4	52.2	16.2		50	119	50.4	52.2	16.2
					133	116.1	72				133	116.1	72				133	116.1	72
	Lunch/Dinner	Steamed rice	225	256.5	230.4	4.1	22.5	511.45	170	193.8	174.08	3.09778	17	607.032	135	153.9	138.24	2.46	13.5	481.418
		Saury Oil	100 2	127 18	12.4 0	44.1 18	70.8 0		200	284.275	24.3137	121.729	138.824		160	227.42	19.451	97.3835	111.059
			102	144.98	12.4	62.082	70.8
		Dried Tofu Green pepper Oil	20 50 1	28 11 9	8.6 8 0	6.5 0.9 9	13 2 0		100	67.5915	23.3239	23.0577	21.0704		80	54.0732	18.6592	18.4462	16.8563
			71	47.99	16.56	16.371	14.96
		Leek Mung bean sprout Oil	100 100 2	26 18 18	12.8 8.4 0	3.6 0.9 18	9.6 8.4 0		200	61.3663	20.9901	22.2594	17.8218		150	46.0248	15.7426	16.6946	13.3663
	Total		202	61.98	21.2	22.482	18
					183.16	217.035	175.76	1506	Total		242.708	170.144	194.716	1534.06	Total		192.093	134.984	154.782	1282.84
					0.331554	0.365319	0.281222				0.403122	0.297503	0.30079				0.403158	0.300949	0.297437
Friday	Breakfast	Soybean milk	200	92	67.2	12.6	11.2	379	200	92	67.2	12.6	11.2	379	200	92	67.2	12.6	11.2	379
		Corn	100	99	92.4	1.8	4.4		100	99	92.4	1.8	4.4		100	99	92.4	1.8	4.4
		Egg	50	69	3	40.5	25.4		50	69	3	40.5	25.4		50	69	3	40.5	25.4
		Steamed meat bud	50	119	50.4	52.2	16.2		50	119	50.4	52.2	16.2		50	119	50.4	52.2	16.2
					213	107.1	57.2				213	107.1	57.2				213	107.1	57.2
	Lunch/Dinner	Steamed rice	225	256.5	230.4	4.1	22.5	505.14	170	193.8	174.08	3.09778	17	544.61	135	153.9	138.24	2.46	13.5	434.49
		Bass Oil	100 2	100 18	0 0	30.6 18	14.4 0		200	215.822	0	78.398	147.327		150	161.866	0	58.7985	110.495
			101	108.99	0	39.591	74.4
		Vegetarian chicken Mushroom Oil	20 50 2	38.4 10 18	2.6 4 0	22.5 0.5 18	13.2 5.4 0		70	64.5361	6.45556	39.795	18.0833		60	55.3167	5.53333	34.11	15.5
			72	66.38	6.64	40.932	18.6
		Flowering Chinese cabbage Garlic Oil	200 5 3	40 6.3 27	14.4 5.3 0	10.8 0.1 27	15.2 0.9 0		200	70.4519	18.9423	36.4067	15.4808		180	63.4067	17.0481	32.7661	13.9327
	Total		208	73.27	19.7	37.863	16.1
					239.34	225.486	166.3	1480	Total		199.478	157.698	197.891	1468.22	Total		160.821	128.135	153.428	1247.98
					0.467351	0.377076	0.263378				0.416801	0.28776	0.308524				0.428407	0.291166	0.291716
									Daily calorie intake		609.814	452.77	358.342	1414.89	Daily calorie intake		525.82	388.706	300.705	1210.58
											0.429166	0.318645	0.252189	0.589537			0.432691	0.319862	0.247447	0.605291

## Sheet: Table S2
Table S2 Statistics for metagenomic sequencing data of fecal samples Percentage of reads mapped to integrated non-redundant gene catalog(IGC, 9.9M) is also shown.
Subject ID	Nationality	Raw Reads	High quality reads	Non-human clean reads	Clean reads ratio (%)	Reads AverageRate % [IGC, identity 95%]	Reads UniqueRate % [IGC, identity 95%]
RSZYD17050362_A	CHN	59178117	57452708	57319244	0.9708	0.795	0.6429
RSZYD17050369_A	CHN	72252990	70753002	70721723	0.9792	0.7908	0.6182
RSZYD17050370_A	CHN	65592117	64017545	63675041	0.976	0.8206	0.671
RSZYD17050371_A	CHN	99404941	97313409	97070637	0.979	0.7787	0.6291
RSZYD17050374_A	CHN	70896777	69800959	69190820	0.9845	0.7798	0.6301
RSZYD17042821_A	CHN	54090763	51989704	51760306	0.9612	0.8301	0.6899
RSZYD17042822_A	CHN	63020163	60316382	57658818	0.9571	0.7712	0.6041
RSZYD17050349_A	CHN	88085063	84570131	84204436	0.9601	0.7997	0.6668
RSZYD17050350_A	CHN	53789139	51381198	44277551	0.9552	0.7745	0.6423
RSZYD17050354_A	CHN	79360632	77673109	77535105	0.9787	0.7881	0.6434
RSZYD17050355_A	CHN	62252807	60712474	59133500	0.9753	0.8366	0.6829
RSZYD17050356_A	CHN	67655967	66193975	66034443	0.9784	0.7995	0.6831
RSZYD17050357_A	CHN	97327500	95729309	95458153	0.9836	0.8349	0.6967
RSZYD17050358_A	CHN	56377373	54879002	54611186	0.9734	0.8245	0.6782
RSZYD17050359_A	CHN	68879389	67110480	66578177	0.9743	0.8224	0.7147
RSZYD17050360_A	CHN	90869764	88917981	88902712	0.9785	0.8075	0.6453
RSZYD17050361_A	CHN	70318486	68883242	68862515	0.9796	0.8248	0.6914
RSZYD17042784_A	CHN	76134269	74748206	74540926	0.9818	0.791	0.6201
RSZYD17042789_A	CHN	112868912	111091804	110945866	0.9843	0.7833	0.6416
RSZYD17042790_A	CHN	72730891	70625426	70500385	0.9711	0.7956	0.6674
RSZYD17042793_A	CHN	76971127	75497594	71505156	0.9809	0.8279	0.6811
RSZYD17042795_A	CHN	72276729	70765626	70608338	0.9791	0.7906	0.6208
RSZYD17042796_A	CHN	90614171	89458673	89385877	0.9872	0.8066	0.6762
RSZYD17042797_A	CHN	93474307	92081321	92036194	0.9851	0.8133	0.6759
RSZYD17042798_A	CHN	53093555	52166611	52093730	0.9825	0.8349	0.6945
RSZYD17042801_A	CHN	73129893	71802551	71760648	0.9818	0.7702	0.6137
RSZYD17042803_A	CHN	71247384	69716299	69675039	0.9785	0.8337	0.6947
RSZYD17042767_A	CHN	72595770	71298855	67888243	0.9821	0.8042	0.656
RSZYD17042769_A	CHN	81973808	80701156	80685330	0.9845	0.7744	0.6201
RSZYD17042771_A	CHN	83425027	81851318	81629813	0.9811	0.8216	0.6808
RSZYD17042773_A	CHN	110537274	108874480	108791141	0.985	0.8065	0.6272
RSZYD17042774_A	CHN	124344457	122532592	122456207	0.9854	0.8082	0.6633
RSZYD17042775_A	CHN	26094409	25711091	25626817	0.9853	0.794	0.635
RSZYD17042776_A	CHN	46674042	46030956	46020436	0.9862	0.8074	0.6842
RSZYD17042777_A	CHN	37163554	36661301	36651408	0.9865	0.8092	0.6594
RSZYD17042778_A	CHN	27306523	26869510	26801232	0.984	0.8239	0.6867
RSZYD17042780_A	CHN	357853726	352492441	347207107	0.985	0.7956	0.6831
RSZYD17042782_A	CHN	48551885	47743165	47237967	0.9833	0.7944	0.6204
RSZYD17042756_A	CHN	43917867	43191795	36431092	0.9835	0.8156	0.676
RSZYD17042757_A	CHN	40492677	39731641	39521378	0.9812	0.7928	0.668
RSZYD17042759_A	CHN	35443589	34846285	34690329	0.9831	0.7991	0.6662
RSZYD17042761_A	CHN	35085401	34051628	33952811	0.9705	0.7871	0.6358
RSZYD17042762_A	CHN	368972672	363766347	362480247	0.9859	0.5963	0.497
RSZYD17042763_A	CHN	78602960	77334256	73781202	0.9839	0.8368	0.7007
RSZYD17042816_A	CHN	64698408	63791169	63726781	0.986	0.8308	0.6913
RSZYD17042817_A	CHN	80828921	79817321	75408216	0.9875	0.83	0.7127
RSZYD17042805_A	CHN	82611871	81817013	81656826	0.9904	0.8354	0.711
RSZYD17042809_A	CHN	114957269	114077807	112492357	0.9923	0.7717	0.6508
RSZYD17042810_A	CHN	78527513	77775047	77696814	0.9904	0.8001	0.6482
RSZYD17042760_A	CHN	124711088	123531544	123199198	0.9905	0.7878	0.6601
RSZYD17042765_A	CHN	89569653	88137377	86526651	0.984	0.8125	0.6653
RSZYD17042768_A	CHN	152143670	150766569	150524558	0.9909	0.8076	0.6849
RSZYD17042770_A	CHN	141038661	139336646	139294650	0.9879	0.8009	0.6481
RSZYD17050363_A	CHN	104516719	103643081	102450067	0.9916	0.7975	0.6663
RSZYD17050368_A	CHN	63575123	62590831	62562190	0.9845	0.8354	0.6881
RSZYD17050383_A	CHN	74254434	73108849	71502960	0.9846	0.7753	0.6252
RSZYD17050390_A	CHN	154041286	152488079	150887146	0.9899	0.8118	0.6571
RSZYD17050406_A	CHN	103925973	102536307	102392879	0.9866	0.7978	0.6463
RSZYD17042786_A	CHN	106067382	104824260	95739661	0.9883	0.8314	0.689
RSZYD17042799_A	CHN	81784167	80861088	80649018	0.9887	0.789	0.6438
RSZYD17042811_A	CHN	63471500	62445636	58919442	0.9838	0.8287	0.6905
RSZYD17050348_A	CHN	114133429	113133157	113014599	0.9912	0.7991	0.6666
RSZYD17050351_A	CHN	114414537	113049174	112872716	0.9881	0.8284	0.6963
RSZYD17050380_A	CHN	69561330	68241459	66952191	0.981	0.8335	0.7096
RSZYD17050381_A	CHN	87726399	86111188	84493600	0.9816	0.8001	0.6357
RSZYD17050382_A	CHN	82807787	81454026	59938632	0.9837	0.824	0.6897
RSZYD17050384_A	CHN	79475410	77851065	77362709	0.9796	0.8344	0.6922
RSZYD17050385_A	CHN	66767081	65334861	64661899	0.9785	0.7772	0.6274
RSZYD17050387_A	CHN	69090655	67512506	66819656	0.9772	0.7909	0.6149
RSZYD17050389_A	CHN	113237931	111766781	111542403	0.987	0.7513	0.5741
RSZYD17050391_A	CHN	50765731	49630787	41577801	0.9776	0.8169	0.6871
RSZYD17050395_A	CHN	37698095	36663056	36610301	0.9725	0.8268	0.681
RSZYD17050397_A	CHN	51264148	50038267	49723031	0.9761	0.7936	0.6197
RSZYD17050399_A	CHN	123110229	121135901	119953929	0.984	0.8068	0.656
RSZYD17050376_A	CHN	48490959	47605764	47516867	0.9817	0.8015	0.6419
RSZYD17050377_A	CHN	60857762	59511540	59490230	0.9779	0.8029	0.6272
RSZYD17050402_A	CHN	105458050	103833569	103446395	0.9846	0.7674	0.6386
RSZYD17050403_A	CHN	69839774	68529077	68492558	0.9812	0.8026	0.6483
RSZYD17050405_A	CHN	91090600	89237053	89151243	0.9797	0.7959	0.6441
RSZYD17050408_A	CHN	85524347	83791972	83704368	0.9797	0.8053	0.635
RSZYD17050409_A	CHN	67163793	65856135	61587061	0.9805	0.7587	0.6147
RSZYD17050411_A	CHN	79465489	78261196	78002417	0.9848	0.7977	0.6665

## Sheet: Table S3
Table S3 Enterotype classification of individual fecal samples before and after the intervention
ID	Sex	Enterotype(ET) Before intervention	Within_ET_space Before intervention	Enterotype(ET) After intervention	Within_ET_space After intervention
P05	Female	ETP	TRUE	ETP	TRUE
P14	Male	ETP	TRUE	ETP	TRUE
P15	Male	ETB	TRUE	ETB	TRUE
P16	Male	ETB	TRUE	ETB	TRUE
P19	Male	ETP	TRUE	ETP	TRUE
P20	Female	ETB	TRUE	ETB	TRUE
P25	Female	ETB	TRUE	ETP	TRUE
P26	Female	ETB	TRUE	ETB	TRUE
P33	Female	ETP	TRUE	ETP	TRUE
P37	Female	ETB	TRUE	ETF	TRUE
P41	Female	ETB	TRUE	ETB	TRUE
P42	Male	ETB	TRUE	ETF	TRUE
P43	Female	ETP	TRUE	ETP	TRUE
P44	Female	ETB	TRUE	ETB	FALSE
P46	Female	ETB	TRUE	ETB	TRUE
P49	Male	ETP	TRUE	ETP	TRUE
P50	Male	ETB	TRUE	ETB	TRUE
P52	Female	ETP	TRUE	ETP	TRUE
P54	Male	ETB	TRUE	ETB	TRUE
P56	Female	ETB	TRUE	ETB	TRUE
P57	Female	ETB	TRUE	ETB	FALSE
P58	Male	ETP	TRUE	ETF	TRUE
P60	Female	ETB	TRUE	ETB	TRUE
P61	Male	ETB	TRUE	ETB	TRUE
P62	Female	ETB	TRUE	ETP	TRUE
P66	Male	ETP	TRUE	ETP	TRUE
P67	Female	ETB	TRUE	ETB	TRUE
P68	Male	ETB	TRUE	ETB	TRUE
P69	Female	ETP	TRUE	ETP	TRUE
P72	Female	ETB	TRUE	ETB	TRUE
P73	Female	ETB	TRUE	ETB	TRUE
P75	Male	ETB	TRUE	ETB	TRUE
P76	Female	ETP	TRUE	ETP	TRUE
P78	Female	ETB	TRUE	ETB	TRUE
P79	Male	ETB	TRUE	ETB	TRUE
P80	Male	ETB	TRUE	ETB	TRUE
P81	Female	ETB	TRUE	ETB	TRUE
P82	Female	ETP	TRUE	ETP	TRUE
P83	Male	ETB	TRUE	ETP	TRUE
P85	Female	ETP	TRUE	ETP	TRUE
P86	Male	ETB	TRUE	ETB	TRUE

## Sheet: Table S4
Table S4 Comparison of baseline genera relative abundance between ETB and ETP subjects
Genus	P value (wilcox rank-sum test)	Adjusted P-value (Benjamini-Hochberg method)	Enrichment	Prevalence (ETB enterotype)	Prevalence (ETP enterotype)	Abundance median in all	Abundance median ETB enterotype	Abundance median ETP enterotype
Bacteroides	2.27014e-10	1.6572e-08	ETB	1	1	0.386093	0.495481	0.148465
Prevotella	1.36208e-09	4.9716e-08	ETP	1	1	0.00214139	0.00134141	0.229888
Paraprevotella	0.000463299	0.0112736	ETP	1	1	0.000338572	0.000214352	0.00100879
Eggerthella	0.00107549	0.0196277	ETB	1	1	1.31648e-05	1.72534e-05	7.73278e-06
Fusobacterium	0.00150946	0.0220382	ETB	1	1	2.52557e-05	6.65829e-05	5.18625e-06
Anaerostipes	0.0108135	0.131564	No significance	1	1	1.1171e-05	1.2113e-05	7.68785e-06
Bilophila	0.0541837	0.501799	No significance	1	1	0.00178865	0.00267216	0.00109139
Burkholderia	0.0618657	0.501799	No significance	1	1	1.67632e-05	2.06005e-05	1.28157e-05
Dialister	0.0618657	0.501799	No significance	1	1	1.20028e-05	5.5728e-06	0.000191853
Campylobacter	0.0902665	0.524891	No significance	1	1	5.6642e-05	5.91126e-05	3.94998e-05
Paracoccus	0.106884	0.524891	No significance	0.8929	0.8462	1.5444e-06	1.93907e-06	8.89722e-07
Blautia	0.107854	0.524891	No significance	1	1	0.00304927	0.00359597	0.00221599
Coprococcus	0.107854	0.524891	No significance	1	1	0.00104795	0.000608644	0.00122078
Enterococcus	0.107854	0.524891	No significance	1	1	0.000170457	0.000136769	0.000213657
Megasphaera	0.107854	0.524891	No significance	1	1	1.46801e-05	1.02662e-05	2.9156e-05
Haemophilus	0.127967	0.550397	No significance	1	1	0.000224151	0.000134106	0.000598109
Holdemania	0.142872	0.550397	No significance	1	1	0.00029726	0.000387934	0.000221794
Peptoniphilus	0.142872	0.550397	No significance	1	0.9231	1.51166e-06	1.69303e-06	6.591e-07
Aggregatibacter	0.150794	0.550397	No significance	1	1	2.46119e-06	2.08209e-06	6.71002e-06
Parabacteroides	0.150794	0.550397	No significance	1	1	0.00813559	0.00878507	0.00641127
Turicibacter	0.167605	0.577993	No significance	0.9643	1	7.66948e-06	5.54201e-06	1.13377e-05
Staphylococcus	0.17419	0.577993	No significance	1	0.8462	2.23459e-06	2.53551e-06	2.04827e-06
Neisseria	0.192265	0.594117	No significance	0.8571	0.9231	1.26153e-06	8.65879e-07	2.86668e-06
Coprobacillus	0.195326	0.594117	No significance	1	1	0.000136842	0.000148643	0.000131686
Roseburia	0.205255	0.599345	No significance	1	1	0.00570322	0.00585909	0.00455514
Tannerella	0.215535	0.605157	No significance	1	1	9.87838e-06	1.07706e-05	5.96025e-06
Ruminococcus	0.226171	0.6115	No significance	1	1	0.00395522	0.00415979	0.00362107
Clostridium	0.27233	0.66267	No significance	1	1	0.00374251	0.00429066	0.00342203
Parasutterella	0.27233	0.66267	No significance	1	1	0.00158989	0.00191565	0.000983452
Subdoligranulum	0.27233	0.66267	No significance	1	1	0.000265742	0.000223952	0.000301582
Mitsuokella	0.284786	0.670624	No significance	1	1	1.08147e-06	9.84981e-07	1.14451e-06
Alistipes	0.29761	0.678923	No significance	1	1	0.0221285	0.0240288	0.0143599
Dorea	0.338301	0.748362	No significance	1	1	0.000553887	0.000480357	0.000886569
Anaerotruncus	0.352602	0.757056	No significance	1	1	0.00029651	0.000311262	0.000236761
Akkermansia	0.429545	0.871021	No significance	1	1	1.42451e-05	8.04988e-06	0.000306745
Collinsella	0.429545	0.871021	No significance	1	1	7.74508e-05	7.20502e-05	9.09709e-05
Eubacterium	0.462792	0.875508	No significance	1	1	0.00680281	0.00802611	0.00485191
Pseudoflavonifractor	0.479925	0.875508	No significance	1	1	0.000286178	0.000292923	0.000218013
Actinomyces	0.515176	0.875508	No significance	1	1	1.01788e-06	1.12897e-06	9.14947e-07
Granulicatella	0.515176	0.875508	No significance	1	1	1.43655e-06	1.37214e-06	1.75754e-06
Phascolarctobacterium	0.515176	0.875508	No significance	1	1	8.35572e-05	9.08767e-05	6.75845e-05
Escherichia	0.533279	0.875508	No significance	1	1	0.00181908	0.00203902	0.0017423
Anaerofustis	0.55169	0.875508	No significance	1	1	1.01711e-06	1.1125e-06	7.93536e-07
Atopobium	0.55169	0.875508	No significance	1	1	1.551e-06	1.28466e-06	1.84496e-06
Gemella	0.55169	0.875508	No significance	1	1	3.96602e-06	3.78082e-06	5.25869e-06
Solobacterium	0.55169	0.875508	No significance	1	1	1.08958e-06	8.11132e-07	1.25467e-06
Butyrivibrio	0.570399	0.878082	No significance	1	1	0.000151179	0.000156029	0.000135539
Histophilus	0.583925	0.878082	No significance	0.75	1	1.10845e-06	4.30177e-06	9.44784e-07
Treponema	0.589398	0.878082	No significance	1	1	3.43152e-06	3.30749e-06	3.43152e-06
Mobiluncus	0.628221	0.89218	No significance	1	1	4.02649e-06	6.43091e-06	4.0149e-06
Oscillibacter	0.628221	0.89218	No significance	1	1	5.5323e-05	5.19057e-05	8.21529e-05
Acidaminococcus	0.668072	0.89218	No significance	1	1	1.88695e-05	1.79104e-05	2.33832e-05
Salmonella	0.668072	0.89218	No significance	1	1	7.63641e-06	7.6045e-06	7.63641e-06
Abiotrophia	0.688353	0.89218	No significance	1	1	2.98999e-06	2.50086e-06	4.2874e-06
Faecalibacterium	0.688353	0.89218	No significance	1	1	0.0118776	0.0120115	0.00925995
Lactobacillus	0.688353	0.89218	No significance	1	1	1.01687e-05	9.52657e-06	1.59107e-05
Oxalobacter	0.708855	0.89218	No significance	1	1	1.32347e-05	9.26133e-06	3.82585e-05
Veillonella	0.708855	0.89218	No significance	1	1	0.00018774	0.00020313	0.00013758
Lactococcus	0.771551	0.923332	No significance	1	1	2.05652e-06	2.31394e-06	1.90641e-06
Porphyromonas	0.771551	0.923332	No significance	1	1	8.23494e-06	1.07831e-05	7.57133e-06
Sutterella	0.771551	0.923332	No significance	1	1	6.12391e-05	6.35915e-05	4.10129e-05
Klebsiella	0.7928	0.933458	No significance	1	1	4.99173e-05	5.19938e-05	4.46401e-05
Enterobacter	0.85739	0.993484	No significance	1	1	2.89606e-05	2.78011e-05	5.43175e-05
Odoribacter	0.922925	1	No significance	1	1	0.00339519	0.00330578	0.00372656
Bacillus	0.944158	1	No significance	0.9286	1	1.3738e-06	1.29559e-06	1.3738e-06
Bifidobacterium	0.944905	1	No significance	1	1	0.000276171	0.000258567	0.000299895
Capnocytophaga	0.944905	1	No significance	1	1	0.000223552	0.00021456	0.000592497
Citrobacter	0.988973	1	No significance	1	1	1.96193e-05	1.91655e-05	1.96193e-05
Streptococcus	0.988973	1	No significance	1	1	0.000249246	0.000232046	0.000314337
Oribacterium	0.988973	1	No significance	1	1	8.71728e-06	8.00749e-06	9.60132e-06
Desulfovibrio	1	1	No significance	1	1	7.0702e-06	8.54265e-06	7.0702e-06
Peptostreptococcus	1	1	No significance	1	1	4.13113e-06	4.38811e-06	3.87097e-06
Shuttleworthia	1	1	No significance	0.8571	1	1.48545e-06	1.36908e-06	1.51098e-06

## Sheet: Table S5
Table S5 Comparison of baseline species relative abundance between ETB and ETP subjects
Species	P value (wilcox rank-sum test)	Adjusted P-value by Benjamini-Hochberg	Enrichment	Prevalence (ETB enterotype)	Prevalence (ETP enterotype)	Abundance median in all	Abundance median ETB enterotype	Abundance median ETP enterotype
Bacteroides dorei	4.92362e-05	0.000730337	ETB	1	1	0.0468445	0.0542554	0.0104351
Bacteroides uniformis	4.20644e-05	0.000730337	ETB	1	1	0.0260402	0.0477562	0.00696668
Parabacteroides distasonis	0.00040823	0.00454156	ETB	1	1	0.013655	0.015381	0.00724
Bacteroides xylanisolvens	4.20644e-05	0.000730337	ETB	1	1	0.00953529	0.0125536	0.00323929
Bacteroides thetaiotaomicron	5.74971e-05	0.000787269	ETB	1	1	0.00782357	0.00906981	0.0030439
Bacteroides fragilis	1.8462e-05	0.000547706	ETB	1	1	0.00268849	0.00439355	0.00131181
Bacteroides finegoldii	0.00258483	0.0209136	ETB	1	1	0.00203931	0.00276629	0.00106653
Bacteroides eggerthii	0.000139438	0.00165466	ETB	1	1	0.00129469	0.0020493	0.000638057
butyrate-producing bacterium	0.00258483	0.0209136	ETB	1	1	0.000434871	0.000601803	0.000148382
Bacteroides clarus	7.57136e-06	0.000336926	ETB	1	1	0.000358901	0.00062905	0.000173391
Bacteroides fluxus	1.89432e-06	0.000168594	ETB	1	1	0.000274396	0.000330241	9.46784e-05
Ruminococcus gnavus	0.00232726	0.0207126	ETB	1	1	0.000256481	0.000354314	0.000130604
Clostridium bolteae	3.58546e-05	0.000730337	ETB	1	1	0.000129397	0.000252653	6.76869e-05
Clostridiales bacterium_1_7_47FAA	0.00232726	0.0207126	ETB	1	1	6.42155e-05	7.02078e-05	3.31515e-05
butyrate-producing bacterium_SSC/2	0.00572656	0.0443186	ETB	1	1	5.15476e-05	6.60705e-05	2.14038e-05
Bacteroides helcogenes	0.000463299	0.00485101	ETB	1	1	2.13896e-05	2.87064e-05	6.29849e-06
Clostridium ramosum	4.92362e-05	0.000730337	ETB	1	1	1.46668e-05	2.64294e-05	7.36758e-06
Eggerthella lenta	0.000756486	0.0074808	ETB	1	1	8.94069e-06	1.30006e-05	5.25696e-06
Prevotella copri	3.40521e-09	6.06127e-07	ETP	1	1	0.000350523	0.000127132	0.164893
Paraprevotella xylaniphila	7.78959e-05	0.000990391	ETP	1	1	0.000267061	0.000137584	0.000992297
Prevotella bivia	5.18783e-06	0.000307811	ETP	1	1	9.06e-05	2.45898e-05	0.000569173
Prevotella bergensis	3.57798e-05	0.000730337	ETP	0.8929	1	3.25516e-06	1.40234e-06	3.15371e-05
Bacteroides dorei/vulgatus	1.30388e-05	0.00046418	ETB	1	1	0.0577321	0.0829349	0.0133247
Clostridium spiroforme	0.00756959	0.0561411	No significance	1	1	1.5975e-06	3.14355e-06	6.80768e-07
Dorea longicatena	0.00906681	0.0645557	No significance	1	1	0.000159093	0.000112367	0.000380794
Lachnospiraceae bacterium_9_1_43BFAA	0.0108135	0.0740309	No significance	1	1	1.5667e-05	2.37018e-05	9.42411e-06
Bacteroides salanitronis	0.0139739	0.0888339	No significance	1	1	0.000288779	0.000309916	0.000141891
Eubacterium biforme	0.0139739	0.0888339	No significance	1	1	2.74967e-05	2.28036e-05	5.56354e-05
Lachnospiraceae bacterium_1_4_56FAA	0.0164942	0.10124	No significance	1	1	3.99627e-05	5.21951e-05	3.32321e-05
Clostridium sp._HGF2	0.0209949	0.12457	No significance	1	1	1.66906e-05	1.93789e-05	8.27718e-06
Bacteroides intestinalis	0.0264921	0.147362	No significance	1	1	0.00162883	0.0019108	0.000813575
Bacteroides ovatus	0.0264921	0.147362	No significance	1	1	0.0101696	0.0152751	0.00953867
Anaerostipes caccae	0.0285735	0.154124	No significance	1	1	7.23973e-06	7.72701e-06	5.03867e-06
Coprococcus eutactus	0.0331475	0.167007	No significance	1	1	8.37155e-05	5.19633e-05	0.000218977
Lachnospiraceae bacterium_3_1_57FAA_CT1	0.0356532	0.167007	No significance	1	1	0.000112214	0.00015627	6.47044e-05
Lachnospiraceae bacterium_4_1_37FAA	0.0331475	0.167007	No significance	1	1	1.11977e-05	1.39931e-05	5.95997e-06
Porphyromonas asaccharolytica	0.0356532	0.167007	No significance	1	1	2.51723e-06	3.02945e-06	1.5244e-06
Prevotella timonensis	0.0356532	0.167007	No significance	1	1	4.06988e-05	6.2186e-05	2.56175e-05
Fusobacterium	0.0383137	0.174868	No significance	1	1	2.30713e-06	3.27277e-06	9.66668e-07
Enterococcus faecium	0.0441267	0.196364	No significance	1	1	5.4317e-05	4.36247e-05	7.42143e-05
Bilophila wadsworthia	0.057922	0.229114	No significance	1	1	0.00174211	0.0025069	0.00103608
Blautia hansenii	0.057922	0.229114	No significance	1	1	0.000219938	0.000265802	0.000148386
Clostridium sp._L2-50	0.0541837	0.229114	No significance	1	1	0.00021937	0.000185468	0.000738801
Eubacterium limosum	0.057922	0.229114	No significance	1	1	5.11746e-06	7.26586e-06	3.38812e-06
Lachnospiraceae bacterium_2_1_46FAA	0.057922	0.229114	No significance	1	1	6.10461e-06	7.25667e-06	3.38382e-06
Campylobacter jejuni	0.0660224	0.255478	No significance	1	1	1.55545e-05	1.75348e-05	1.0205e-05
Bacteroides stercoris	0.0798462	0.296096	No significance	1	1	0.00889186	0.0234637	0.00492667
Clostridium scindens	0.0798462	0.296096	No significance	1	1	2.27134e-05	2.57061e-05	1.65185e-05
Aggregatibacter segnis	0.0849309	0.308524	No significance	1	1	1.4904e-06	9.30577e-07	2.95979e-06
Bacteroides caccae	0.0902665	0.321349	No significance	1	1	0.00306934	0.00396705	0.00162351
Bifidobacterium animalis	0.101721	0.355026	No significance	0.9643	1	1.59062e-06	2.12323e-06	9.81776e-07
Ruminococcus champanellensis	0.107854	0.362228	No significance	1	1	2.56195e-05	2.12921e-05	3.61526e-05
Turicibacter sanguinis	0.107174	0.362228	No significance	0.9286	1	3.20592e-06	1.9334e-06	4.86518e-06
Ruminococcus sp._5_1_39BFAA	0.114269	0.369815	No significance	1	1	0.000732768	0.0010898	0.000627892
Ruminococcus torques	0.114269	0.369815	No significance	1	1	0.000911987	0.00103584	0.000790856
Haemophilus pittmaniae	0.126768	0.402942	No significance	0.9286	1	1.35196e-06	1.07681e-06	4.17019e-06
Clostridiales genomosp._BVAB3	0.148441	0.454937	No significance	0.7857	1	1.13686e-06	3.00123e-07	1.2626e-06
Haemophilus influenzae	0.150794	0.454937	No significance	1	1	3.37408e-06	2.61288e-06	1.01037e-05
Campylobacter hominis	0.165312	0.457924	No significance	0.9286	0.8462	1.4525e-06	2.09772e-06	4.12325e-07
Clostridium perfringens	0.167605	0.457924	No significance	1	1	2.69538e-06	1.99208e-06	5.09144e-06
Dialister invisus	0.159036	0.457924	No significance	1	1	4.56684e-06	3.36501e-06	3.48021e-05
Gemella sanguinis	0.167605	0.457924	No significance	1	1	2.1424e-06	1.76404e-06	4.15215e-06
Haemophilus haemolyticus	0.169792	0.457924	No significance	0.9643	0.9231	3.87877e-06	2.98373e-06	1.00015e-05
Haemophilus parainfluenzae	0.159036	0.457924	No significance	1	1	0.000110455	6.75262e-05	0.000301032
Holdemania filiformis	0.167605	0.457924	No significance	1	1	0.000204491	0.000250374	0.000110865
Bifidobacterium bifidum	0.176506	0.46203	No significance	0.9643	1	3.25707e-06	3.16911e-06	8.41869e-06
Prevotella buccae	0.176506	0.46203	No significance	1	1	2.55346e-05	1.6538e-05	9.05502e-05
Tannerella forsythia	0.205255	0.529499	No significance	1	1	9.08985e-06	1.20264e-05	5.93324e-06
Clostridium sp._7_2_43FAA	0.217656	0.553469	No significance	0.9643	0.9231	1.35273e-06	1.15074e-06	3.04765e-06
Mitsuokella multacida	0.248522	0.623055	No significance	0.9643	1	1.01883e-06	7.59438e-07	1.02523e-06
Ruminococcus flavefaciens	0.256306	0.633644	No significance	0.8571	1	2.69341e-06	2.00037e-06	3.49444e-06
Burkholderia pseudomallei	0.26241	0.63985	No significance	0.9643	0.9231	6.55709e-06	7.12188e-06	6.33341e-06
Collinsella aerofaciens	0.27233	0.64633	No significance	1	1	2.61042e-05	1.15349e-05	3.09953e-05
Parasutterella excrementihominis	0.27233	0.64633	No significance	1	1	0.000828092	0.000912006	0.000651102
Streptococcus gallolyticus	0.284786	0.666998	No significance	1	1	2.96438e-06	3.45423e-06	2.17687e-06
Acidaminococcus fermentans	0.310804	0.674672	No significance	0.9643	1	3.30574e-06	3.40523e-06	2.15183e-06
Clostridium methylpentosum	0.310804	0.674672	No significance	1	1	2.78053e-05	2.19472e-05	4.29697e-05
Eubacterium eligens	0.29761	0.674672	No significance	1	1	0.0013219	0.000693111	0.00160283
Prevotella disiens	0.310804	0.674672	No significance	1	1	7.18058e-05	8.4587e-05	6.44106e-05
Roseburia intestinalis	0.310804	0.674672	No significance	1	1	0.00148941	0.00154975	0.00131815
Subdoligranulum variabile	0.310804	0.674672	No significance	1	1	5.42239e-05	4.15102e-05	6.61512e-05
Bacteroides plebeius	0.324368	0.695632	No significance	1	1	0.00119866	0.00110576	0.00195414
Akkermansia muciniphila	0.338301	0.716875	No significance	1	1	9.89943e-06	6.83548e-06	9.16768e-05
Bifidobacterium adolescentis	0.352602	0.721415	No significance	1	1	3.86842e-05	3.35194e-05	0.000112781
Fusobacterium mortiferum	0.347539	0.721415	No significance	0.8929	0.8462	3.32309e-06	3.72222e-06	1.88164e-06
Peptostreptococcus anaerobius	0.352602	0.721415	No significance	1	1	1.94872e-06	2.21715e-06	1.28786e-06
Bacteroides coprocola	0.367269	0.734537	No significance	1	1	0.00208992	0.00225839	0.00127994
Clostridium sp._SY8519	0.367269	0.734537	No significance	1	1	2.86971e-06	2.6198e-06	3.17944e-06
Eubacterium rectale	0.3823	0.747795	No significance	1	1	0.00272499	0.0032445	0.00117699
Lactobacillus ruminis	0.3823	0.747795	No significance	1	1	5.61979e-06	5.19152e-06	6.64573e-06
Alistipes putredinis	0.397692	0.753076	No significance	1	1	0.0123885	0.0166211	0.0117682
Bacteroides pectinophilus	0.397692	0.753076	No significance	1	1	0.000160671	0.000173828	0.000113373
Ruminococcus lactaris	0.397692	0.753076	No significance	1	1	0.000181336	0.000124242	0.000229987
Anaerotruncus colihominis	0.413442	0.774659	No significance	1	1	0.000228712	0.000236272	0.000175937
Streptococcus australis	0.429545	0.780193	No significance	1	1	4.50954e-06	3.24531e-06	7.96346e-06
Streptococcus parasanguinis	0.429545	0.780193	No significance	1	1	1.08044e-05	1.04071e-05	1.29735e-05
Streptococcus suis	0.429545	0.780193	No significance	1	1	2.80071e-06	2.67638e-06	4.23916e-06
Clostridium sp._D5	0.445997	0.801893	No significance	1	1	1.91192e-05	1.76248e-05	2.84508e-05
Streptococcus anginosus	0.462792	0.815613	No significance	1	1	1.31683e-06	1.37026e-06	1.08353e-06
Streptococcus salivarius	0.462792	0.815613	No significance	1	1	8.98597e-05	7.87359e-05	0.000106178
Clostridium symbiosum	0.479925	0.829384	No significance	1	1	0.000146276	0.000149092	0.000146276
Marvinbryantia formatexigens	0.479925	0.829384	No significance	1	1	1.45091e-05	1.39755e-05	1.88501e-05
Clostridium saccharolyticum	0.497388	0.843192	No significance	1	1	0.000309994	0.00028884	0.000317688
Eubacterium cylindroides	0.497388	0.843192	No significance	1	1	1.62603e-05	1.92695e-05	1.43951e-05
Clostridium difficile	0.515176	0.847533	No significance	1	1	0.000103745	0.000120178	7.33363e-05
Escherichia coli	0.533279	0.847533	No significance	1	1	0.00179952	0.00202031	0.00171645
Faecalibacterium prausnitzii	0.515176	0.847533	No significance	1	1	0.00745458	0.0080361	0.00667319
Parabacteroides merdae	0.515176	0.847533	No significance	1	1	0.00436754	0.00474246	0.00400804
Roseburia inulinivorans	0.533279	0.847533	No significance	1	1	0.00121109	0.00155972	0.00115455
Ruminococcus albus	0.533279	0.847533	No significance	0.9643	1	9.24812e-06	7.31901e-06	9.91125e-06
Veillonella parvula	0.533279	0.847533	No significance	1	1	3.79451e-05	4.64304e-05	3.79451e-05
Bifidobacterium longum	0.570399	0.873743	No significance	1	1	5.58073e-05	6.01242e-05	3.99921e-05
butyrate-producing bacterium_SS3/4	0.589398	0.873743	No significance	1	1	0.000695584	0.000684671	0.000695584
Coprococcus comes	0.608675	0.873743	No significance	1	1	0.00026574	0.000227526	0.000270361
Enterococcus faecalis	0.570399	0.873743	No significance	1	1	2.58962e-05	2.46861e-05	2.66009e-05
Eubacterium saburreum	0.608675	0.873743	No significance	1	1	1.74817e-06	1.7195e-06	1.74817e-06
Eubacterium ventriosum	0.608675	0.873743	No significance	1	1	0.000334422	0.000353035	0.000219185
Mobiluncus curtisii	0.565721	0.873743	No significance	0.9286	1	1.24067e-06	1.21075e-06	1.24067e-06
Prevotella tannerae	0.608675	0.873743	No significance	1	1	4.57719e-06	4.51633e-06	4.68147e-06
Ruminococcaceae bacterium_D16	0.589398	0.873743	No significance	1	1	0.000109578	0.00010613	0.000109578
Streptococcus infantis	0.589398	0.873743	No significance	1	1	4.57382e-06	3.07718e-06	6.61608e-06
Streptococcus pneumoniae	0.589398	0.873743	No significance	1	1	3.10891e-06	2.84193e-06	3.93772e-06
Streptococcus vestibularis	0.608675	0.873743	No significance	1	1	5.17865e-06	4.73947e-06	6.6909e-06
Bifidobacterium dentium	0.623868	0.880499	No significance	0.9286	0.9231	1.44178e-06	1.37492e-06	3.01103e-06
Roseburia hominis	0.628221	0.880499	No significance	1	1	0.000359071	0.000389012	0.000190922
Ruminococcus sp._SR1/5	0.628221	0.880499	No significance	1	1	0.000179367	0.000213157	0.00016385
Granulicatella adiacens	0.648024	0.894172	No significance	1	1	1.43485e-06	1.31992e-06	1.50674e-06
Streptococcus sp._C150	0.648024	0.894172	No significance	1	1	1.87299e-06	1.56787e-06	2.07391e-06
Butyrivibrio crossotus	0.668072	0.907762	No significance	1	1	9.06042e-05	9.30464e-05	9.06042e-05
Streptococcus thermophilus	0.668072	0.907762	No significance	1	1	7.10782e-06	6.90254e-06	7.24694e-06
Blautia hydrogenotrophica	0.688353	0.920995	No significance	1	1	9.68538e-05	9.4153e-05	9.68538e-05
Eubacterium dolichum	0.708855	0.920995	No significance	1	1	2.20366e-05	2.16132e-05	2.20366e-05
Oribacterium sinus	0.708855	0.920995	No significance	1	1	2.06152e-06	2.17427e-06	1.76086e-06
Prevotella buccalis	0.708855	0.920995	No significance	1	1	1.0923e-05	1.08079e-05	1.65982e-05
Prevotella oris	0.688353	0.920995	No significance	1	1	2.69411e-05	2.29167e-05	3.20246e-05
Salmonella enterica	0.708855	0.920995	No significance	1	1	4.82628e-06	4.8708e-06	4.03162e-06
Alistipes sp._HGB5	0.814199	0.942704	No significance	1	1	0.00057515	0.00055748	0.000693727
Bacteroides coprophilus	0.85739	0.942704	No significance	1	1	0.000905046	0.000976299	0.000905046
Bifidobacterium breve	0.771551	0.942704	No significance	1	0.9231	1.13853e-06	1.03436e-06	2.06175e-06
Capnocytophaga sp._oral_taxon_329	0.814199	0.942704	No significance	1	1	0.000153031	0.000148889	0.000545941
Citrobacter koseri	0.85739	0.942704	No significance	1	0.9231	4.57331e-06	4.78545e-06	4.23612e-06
Citrobacter sp. 30 2	0.814199	0.942704	No significance	1	1	7.95966e-06	8.89222e-06	5.35486e-06
Clostridium bartlettii	0.814199	0.942704	No significance	1	1	2.22719e-05	2.41982e-05	2.07272e-05
Clostridium leptum	0.771551	0.942704	No significance	1	1	7.81847e-05	7.79201e-05	8.21372e-05
Coprobacillus sp._29_1	0.879151	0.942704	No significance	1	1	4.70035e-05	4.45449e-05	6.2443e-05
Enterobacter hormaechei/cloacae	0.85739	0.942704	No significance	1	1	4.87581e-06	4.22329e-06	5.91483e-06
Erysipelotrichaceae bacterium_3_1_53	0.879151	0.942704	No significance	1	1	4.6477e-05	4.6826e-05	4.10207e-05
Erysipelotrichaceae bacterium_5_2_54FAA	0.85739	0.942704	No significance	1	1	5.03678e-05	5.38233e-05	4.81613e-05
Eubacterium hallii	0.85739	0.942704	No significance	1	1	8.90397e-05	9.13922e-05	6.61755e-05
Eubacterium siraeum	0.7928	0.942704	No significance	1	1	9.97778e-05	9.99517e-05	9.18852e-05
Klebsiella oxytoca	0.879151	0.942704	No significance	1	1	2.41842e-06	2.09575e-06	5.70217e-06
Klebsiella variicola/pneumoniae	0.7928	0.942704	No significance	1	1	3.12306e-05	3.84564e-05	2.68403e-05
Lachnospiraceae oral_taxon_107	0.835735	0.942704	No significance	1	1	1.33728e-05	1.34121e-05	1.33728e-05
Megasphaera sp._UPII_135-E	0.750468	0.942704	No significance	1	1	1.39267e-06	1.44217e-06	1.30718e-06
Odoribacter splanchnicus	0.835735	0.942704	No significance	1	1	0.00286528	0.00276073	0.00356785
Oxalobacter formigenes	0.814199	0.942704	No significance	1	1	1.18282e-05	8.57621e-06	3.12284e-05
Phascolarctobacterium succinatutens	0.814199	0.942704	No significance	1	1	1.89383e-05	1.9023e-05	1.49728e-05
Pseudoflavonifractor capillosus	0.750468	0.942704	No significance	1	1	5.69674e-05	4.64746e-05	6.37425e-05
Ruminococcus bromii	0.7928	0.942704	No significance	1	1	0.00060014	0.000550004	0.000781098
Streptococcus mitis	0.771551	0.942704	No significance	1	1	1.40818e-06	1.34151e-06	1.85649e-06
Streptococcus pyogenes	0.771551	0.942704	No significance	0.9643	1	1.9284e-06	2.25533e-06	1.28267e-06
Streptococcus sp._oral_taxon_071	0.835735	0.942704	No significance	1	1	1.78245e-06	1.76871e-06	2.76953e-06
Veillonella atypica	0.879151	0.942704	No significance	1	1	7.22419e-06	8.46388e-06	2.99441e-06
Veillonella dispar	0.7928	0.942704	No significance	1	1	1.12013e-05	1.6147e-05	5.73029e-06
Veillonella sp._oral_taxon_158	0.879151	0.942704	No significance	1	1	1.95389e-05	2.21519e-05	1.24193e-05
Dorea formicigenerans	0.901001	0.960349	No significance	1	1	0.000230169	0.000212859	0.000239334
Alistipes shahii	0.944905	0.983503	No significance	1	1	0.00181452	0.0020218	0.00130814
Coprococcus catus	0.966927	0.983503	No significance	1	1	0.000160158	0.000138095	0.000160158
Enterobacter aerogenes	0.966927	0.983503	No significance	0.9643	1	1.34087e-06	1.38276e-06	1.30351e-06
Enterobacter cloacae	0.966927	0.983503	No significance	1	1	6.5855e-06	5.61377e-06	8.06687e-06
Megasphaera micronuciformis	0.944905	0.983503	No significance	1	1	1.7504e-06	1.70957e-06	1.93614e-06
Streptococcus dysgalactiae	0.944905	0.983503	No significance	1	1	2.81012e-05	2.9504e-05	2.47681e-05
Streptococcus sanguinis	0.966927	0.983503	No significance	1	1	1.30082e-06	1.42253e-06	1.30082e-06
Treponema vincentii	0.966927	0.983503	No significance	1	1	1.32497e-06	1.35784e-06	1.3116e-06
Bacteroides coprosuis	0.977648	0.988758	No significance	0.9643	0.9231	1.69432e-06	1.64017e-06	1.97823e-06
Ruminococcus obeum	0.988973	0.99456	No significance	1	1	0.000466495	0.000444505	0.000547851
Sutterella wadsworthensis	1	1	No significance	1	1	1.40451e-05	1.41467e-05	9.14074e-06

## Sheet: Table S6
Table S6 Differential enrichment of KEGG pathway between ETB and ETP subjects at baseline
Pathway ID	Reporter score (< 0, ETB; > 0 ETP)	Enrichment	Pathway coverage (ETB)	Pathway coverage (ETP)	Level2	Pathway description
map00340	-2.8114	ETB	0.878788	0.878788	Amino_Acid_Metabolism	Histidine_metabolism
map00310	-1.99225	ETB	0.522727	0.5	Amino_Acid_Metabolism	Lysine_degradation
map00400	2.05258	ETP	0.688525	0.704918	Amino_Acid_Metabolism	Phenylalanine,_tyrosine_and_tryptophan_biosynthesis
map00620	-3.49729	ETB	0.942857	0.971429	Carbohydrate_Metabolism	Pyruvate_metabolism
map00030	-3.22852	ETB	0.860465	0.883721	Carbohydrate_Metabolism	Pentose_phosphate_pathway
map00520	-2.9186	ETB	0.804348	0.836957	Carbohydrate_Metabolism	Amino_sugar_and_nucleotide_sugar_metabolism
map00051	-2.84811	ETB	0.893939	0.893939	Carbohydrate_Metabolism	Fructose_and_mannose_metabolism
map00630	-2.3919	ETB	0.777778	0.809524	Carbohydrate_Metabolism	Glyoxylate_and_dicarboxylate_metabolism
map00053	-2.34135	ETB	0.655172	0.62069	Carbohydrate_Metabolism	Ascorbate_and_aldarate_metabolism
map00650	-2.29472	ETB	0.882353	0.852941	Carbohydrate_Metabolism	Butanoate_metabolism
map00052	-2.23213	ETB	0.891304	0.913043	Carbohydrate_Metabolism	Galactose_metabolism
map00640	-2.10337	ETB	0.78125	0.8125	Carbohydrate_Metabolism	Propanoate_metabolism
map02040	-2.28159	ETB	1	1	Cell_Motility	Flagellar_assembly
map00910	-3.24135	ETB	0.73913	0.724638	Energy_Metabolism	Nitrogen_metabolism
map00680	2.65314	ETP	0.53886	0.663212	Energy_Metabolism	Methane_metabolism
map00531	-5.35989	ETB	0.846154	0.846154	Glycan_Biosynthesis_and_Metabolism	Glycosaminoglycan_degradation
map00511	-3.87985	ETB	0.846154	0.923077	Glycan_Biosynthesis_and_Metabolism	Other_glycan_degradation
map00550	2.30575	ETP	0.945946	0.891892	Glycan_Biosynthesis_and_Metabolism	Peptidoglycan_biosynthesis
map00121	-2.66584	ETB	1	1	Lipid_Metabolism	Secondary_bile_acid_biosynthesis
map02010	-4.5058	ETB	0.758278	0.771523	Membrane_Transport	ABC_transporters
map02060	-3.51942	ETB	0.850746	0.835821	Membrane_Transport	Phosphotransferase_system_(PTS)
map03070	-2.09933	ETB	0.945946	0.945946	Membrane_Transport	Bacterial_secretion_system
map00860	-5.38743	ETB	0.673913	0.673913	Metabolism_of_Cofactors_and_Vitamins	Porphyrin_and_chlorophyll_metabolism
map00785	-3.89338	ETB	1	1	Metabolism_of_Cofactors_and_Vitamins	Lipoic_acid_metabolism
map00780	-3.20982	ETB	0.888889	0.888889	Metabolism_of_Cofactors_and_Vitamins	Biotin_metabolism
map00900	2.97002	ETP	0.709677	0.774194	Metabolism_of_Terpenoids_and_Polyketides	Terpenoid_backbone_biosynthesis
map00230	2.82594	ETP	0.561905	0.685714	Nucleotide_Metabolism	Purine_metabolism
map02020	-6.03671	ETB	0.834375	0.84375	Signal_Transduction	Two-component_system
map00363	-2.56532	ETB	0.75	0.75	Xenobiotics_Biodegradation_and_Metabolism	Bisphenol_degradation
map00625	-2.36167	ETB	0.772727	0.772727	Xenobiotics_Biodegradation_and_Metabolism	Chloroalkane_and_chloroalkene_degradation

## Sheet: Table S7
Table S7 Comparison of species relative abundance between before and after the intervention in each enterotype
Species	Enterotypes group	P value (Wilcox signed-sum test)	Adjusted P-value (Benjamini-Hochberg method)	Enrichment	Prevalence (Before)	Prevalence (After)	Abundance median in all	Abundance median Before	Abundance median After
Bacteroides coprocola	ETB	0.0178869	0.612282	No significance	1	1	0.00205999	0.00225839	0.00181436
Eubacterium rectale	ETB	0.00762919	0.612282	No significance	1	1	0.00374801	0.0032445	0.00470958
Prevotella copri	ETB	0.0051764	0.612282	No significance	1	1	0.000141229	0.000127132	0.000148525
Ruminococcus lactaris	ETB	0.0145989	0.612282	No significance	1	1	0.000168051	0.000124242	0.000171414
Alistipes sp. HGB5	ETB	0.0204094	0.612282	No significance	1	1	0.000593562	0.00055748	0.000627588
Veillonella parvula	ETB	0.0191131	0.612282	No significance	1	1	2.33731e-05	4.64304e-05	1.52482e-05
Eggerthella lenta	ETB	0.0280502	0.721291	No significance	1	1	1.6196e-05	1.30006e-05	2.80774e-05
Bacteroides plebeius	ETB	0.0336814	0.757831	No significance	1	1	0.00114897	0.00110576	0.00117746
Phascolarctobacterium succinatutens	ETB	0.0426084	0.852168	No significance	1	1	2.20021e-05	1.9023e-05	2.32729e-05
Bacteroides stercoris	ETB	0.0477472	0.859449	No significance	1	1	0.0167425	0.0234637	0.0159982
Desulfovibrio piger	ETB	0.0533774	0.873449	No significance	1	0.9643	1.16568e-06	8.07485e-07	1.61298e-06
Klebsiella variicola/pneumoniae	ETB	0.0628139	0.942209	No significance	1	1	5.45741e-05	3.84564e-05	7.57517e-05
Bacteroides dorei/vulgatus	ETB	0.0698127	0.945471	No significance	1	1	0.0793449	0.0829349	0.0601959
Clostridium scindens	ETB	0.0735367	0.945471	No significance	1	1	2.87088e-05	2.57061e-05	3.09106e-05
Clostridium bartlettii	ETB	0.411734	0.962889	No significance	1	1	2.85481e-05	2.41982e-05	3.10308e-05
Ruminococcus obeum	ETB	0.493234	0.962889	No significance	1	1	0.000497989	0.000444505	0.000553573
Acidaminococcus fermentans	ETB	0.479096	0.962889	No significance	0.9643	1	3.49168e-06	3.40523e-06	3.76722e-06
Acidaminococcus intestini	ETB	0.207196	0.962889	No significance	0.8571	0.8929	1.0106e-06	6.40747e-07	1.68842e-06
Aggregatibacter segnis	ETB	0.218273	0.962889	No significance	1	0.9286	1.56337e-06	9.30577e-07	2.15917e-06
Akkermansia muciniphila	ETB	0.465176	0.962889	No significance	1	1	8.32185e-06	6.83548e-06	1.48067e-05
Anaerotruncus colihominis	ETB	0.274071	0.962889	No significance	1	1	0.000241886	0.000236272	0.000250497
Bacteroides caccae	ETB	0.398947	0.962889	No significance	1	1	0.00439849	0.00396705	0.00454623
Bacteroides clarus	ETB	0.350163	0.962889	No significance	1	1	0.000566754	0.00062905	0.000566754
Bacteroides dorei	ETB	0.131469	0.962889	No significance	1	1	0.0533579	0.0542554	0.0456462
Bacteroides eggerthii	ETB	0.398947	0.962889	No significance	1	1	0.00185411	0.0020493	0.00157198
Bacteroides fluxus	ETB	0.567035	0.962889	No significance	1	1	0.00033453	0.000330241	0.000339875
Bacteroides helcogenes	ETB	0.567035	0.962889	No significance	1	1	2.87064e-05	2.87064e-05	2.84809e-05
Bacteroides salanitronis	ETB	0.411734	0.962889	No significance	1	1	0.000288935	0.000309916	0.000264256
Bifidobacterium adolescentis	ETB	0.411734	0.962889	No significance	1	1	3.35194e-05	3.35194e-05	3.18917e-05
Bifidobacterium animalis	ETB	0.536909	0.962889	No significance	0.9643	1	2.07801e-06	2.12323e-06	2.07537e-06
Bifidobacterium bifidum	ETB	0.424753	0.962889	No significance	0.9643	1	2.45126e-06	3.16911e-06	1.99899e-06
Bifidobacterium breve	ETB	0.338566	0.962889	No significance	1	1	1.91267e-06	1.03436e-06	2.49746e-06
Bifidobacterium dentium	ETB	0.350163	0.962889	No significance	0.9286	0.9286	2.06382e-06	1.37492e-06	2.33906e-06
butyrate-producing bacterium	ETB	0.507584	0.962889	No significance	1	1	0.000681358	0.000601803	0.000844739
butyrate-producing bacterium_SSC/2	ETB	0.398947	0.962889	No significance	1	1	6.95299e-05	6.60705e-05	8.77315e-05
Butyrivibrio crossotus	ETB	0.274071	0.962889	No significance	1	1	0.000113545	9.30464e-05	0.0001286
Citrobacter koseri	ETB	0.362001	0.962889	No significance	1	1	4.29528e-06	4.78545e-06	3.98515e-06
Clostridium bolteae	ETB	0.493234	0.962889	No significance	1	1	0.000188977	0.000252653	0.000155997
Clostridium leptum	ETB	0.536909	0.962889	No significance	1	1	7.88176e-05	7.79201e-05	8.5727e-05
Clostridium methylpentosum	ETB	0.0856554	0.962889	No significance	1	1	2.27566e-05	2.19472e-05	2.8829e-05
Clostridium saccharolyticum	ETB	0.338566	0.962889	No significance	1	1	0.000314875	0.00028884	0.000354654
Clostridium spiroforme	ETB	0.465176	0.962889	No significance	1	1	3.033e-06	3.14355e-06	2.76243e-06
Clostridium symbiosum	ETB	0.362001	0.962889	No significance	1	1	0.000188471	0.000149092	0.000204744
Coprococcus catus	ETB	0.522144	0.962889	No significance	1	1	0.000174355	0.000138095	0.000179768
Coprococcus comes	ETB	0.522144	0.962889	No significance	1	1	0.000330961	0.000227526	0.000358582
Dialister invisus	ETB	0.465176	0.962889	No significance	1	1	3.36501e-06	3.36501e-06	3.39806e-06
Enterobacter aerogenes	ETB	0.114516	0.962889	No significance	0.9643	1	1.46712e-06	1.38276e-06	2.0078e-06
Enterobacter cloacae	ETB	0.536909	0.962889	No significance	1	1	6.11578e-06	5.61377e-06	6.11578e-06
Enterobacter hormaechei/cloacae	ETB	0.274071	0.962889	No significance	1	1	5.72655e-06	4.22329e-06	6.55423e-06
Enterococcus faecium	ETB	0.350163	0.962889	No significance	1	1	4.83113e-05	4.36247e-05	5.64433e-05
Escherichia coli	ETB	0.386395	0.962889	No significance	1	1	0.00290539	0.00202031	0.0033163
Eubacterium biforme	ETB	0.264172	0.962889	No significance	1	1	2.36145e-05	2.28036e-05	2.36145e-05
Eubacterium dolichum	ETB	0.254513	0.962889	No significance	1	1	2.41064e-05	2.16132e-05	2.44538e-05
Eubacterium eligens	ETB	0.567035	0.962889	No significance	1	1	0.000748021	0.000693111	0.000868696
Eubacterium hallii	ETB	0.316096	0.962889	No significance	1	1	0.000107758	9.13922e-05	0.000120722
Eubacterium limosum	ETB	0.264172	0.962889	No significance	1	1	7.90229e-06	7.26586e-06	8.45516e-06
Eubacterium saburreum	ETB	0.551874	0.962889	No significance	1	0.9643	2.62321e-06	1.7195e-06	2.92465e-06
Eubacterium ventriosum	ETB	0.178234	0.962889	No significance	1	1	0.000424272	0.000353035	0.000661242
Gemella sanguinis	ETB	0.386395	0.962889	No significance	1	1	1.72792e-06	1.76404e-06	1.71009e-06
Klebsiella pneumoniae	ETB	0.167144	0.962889	No significance	0.8929	0.9286	1.31365e-06	1.03186e-06	1.94386e-06
Klebsiella pneumoniae/Klebsiella variicola group	ETB	0.21598	0.962889	No significance	0.8214	0.8929	1.17926e-06	8.37926e-07	1.93132e-06
Lactobacillus ruminis	ETB	0.264172	0.962889	No significance	1	1	5.29319e-06	5.19152e-06	5.29319e-06
Marvinbryantia formatexigens	ETB	0.163799	0.962889	No significance	1	1	1.81159e-05	1.39755e-05	2.20372e-05
Megasphaera micronuciformis	ETB	0.465176	0.962889	No significance	1	1	1.71945e-06	1.70957e-06	1.79195e-06
Oxalobacter formigenes	ETB	0.264172	0.962889	No significance	1	1	1.05391e-05	8.57621e-06	1.21775e-05
Peptostreptococcus anaerobius	ETB	0.245096	0.962889	No significance	1	1	2.70169e-06	2.21715e-06	2.92689e-06
Prevotella bivia	ETB	0.254513	0.962889	No significance	1	1	2.77266e-05	2.45898e-05	2.83948e-05
Prevotella disiens	ETB	0.536909	0.962889	No significance	1	1	7.75975e-05	8.4587e-05	6.53171e-05
Prevotella timonensis	ETB	0.536909	0.962889	No significance	1	1	5.34043e-05	6.2186e-05	4.40286e-05
Pseudoflavonifractor capillosus	ETB	0.163799	0.962889	No significance	1	1	5.54869e-05	4.64746e-05	6.3199e-05
Roseburia hominis	ETB	0.479096	0.962889	No significance	1	1	0.000425576	0.000389012	0.000439488
Roseburia intestinalis	ETB	0.109252	0.962889	No significance	1	1	0.00145135	0.00154975	0.0012088
Roseburia inulinivorans	ETB	0.338566	0.962889	No significance	1	1	0.00172752	0.00155972	0.00184907
Ruminococcus albus	ETB	0.0856554	0.962889	No significance	0.9643	1	7.666e-06	7.31901e-06	7.666e-06
Ruminococcus bromii	ETB	0.119971	0.962889	No significance	1	1	0.000903251	0.000550004	0.00160125
Ruminococcus champanellensis	ETB	0.411734	0.962889	No significance	1	1	2.01701e-05	2.12921e-05	2.01701e-05
Ruminococcus flavefaciens	ETB	0.567035	0.962889	No significance	0.8571	0.9286	1.75329e-06	2.00037e-06	1.64625e-06
Salmonella enterica	ETB	0.32721	0.962889	No significance	1	1	5.28763e-06	4.8708e-06	6.31885e-06
Streptococcus gallolyticus	ETB	0.245096	0.962889	No significance	1	1	3.69201e-06	3.45423e-06	3.98188e-06
Streptococcus mitis	ETB	0.551874	0.962889	No significance	1	1	1.39518e-06	1.34151e-06	1.53576e-06
Streptococcus parasanguinis	ETB	0.567035	0.962889	No significance	1	1	9.46168e-06	1.04071e-05	7.26818e-06
Streptococcus salivarius	ETB	0.479096	0.962889	No significance	1	1	6.07423e-05	7.87359e-05	5.57026e-05
Streptococcus sanguinis	ETB	0.493234	0.962889	No significance	1	1	1.57985e-06	1.42253e-06	1.57985e-06
Streptococcus vestibularis	ETB	0.465176	0.962889	No significance	1	1	5.02131e-06	4.73947e-06	5.07772e-06
Tannerella forsythia	ETB	0.362001	0.962889	No significance	1	1	1.28273e-05	1.20264e-05	1.43043e-05
Turicibacter sanguinis	ETB	0.152864	0.962889	No significance	0.9286	0.8571	1.18882e-06	1.9334e-06	8.04755e-07
butyrate-producing bacterium_SS3/4	ETB	0.362001	0.962889	No significance	1	1	0.000735275	0.000684671	0.000765128
Capnocytophaga sp. oral_taxon_329	ETB	0.386395	0.962889	No significance	1	1	0.000131729	0.000148889	0.000108052
Citrobacter sp. 30_2	ETB	0.235917	0.962889	No significance	1	1	1.15183e-05	8.89222e-06	3.13087e-05
Clostridiales bacterium_1_7_47FAA	ETB	0.245096	0.962889	No significance	1	1	7.09321e-05	7.02078e-05	8.4252e-05
Clostridium sp. 7_2_43FAA	ETB	0.465176	0.962889	No significance	0.9643	0.8571	1.15042e-06	1.15074e-06	1.13083e-06
Clostridium sp. D5	ETB	0.226977	0.962889	No significance	1	1	2.60485e-05	1.76248e-05	2.89179e-05
Clostridium sp. HGF2	ETB	0.451477	0.962889	No significance	1	1	2.04354e-05	1.93789e-05	2.0765e-05
Clostridium sp. SY8519	ETB	0.479096	0.962889	No significance	1	1	3.45948e-06	2.6198e-06	3.95146e-06
Erysipelotrichaceae bacterium_3_1_53	ETB	0.32721	0.962889	No significance	1	1	5.8166e-05	4.6826e-05	6.61258e-05
Erysipelotrichaceae bacterium_5_2_54FAA	ETB	0.185785	0.962889	No significance	1	1	5.77823e-05	5.38233e-05	6.67616e-05
Fusobacterium	ETB	0.398947	0.962889	No significance	1	1	2.49569e-06	3.27277e-06	1.99727e-06
Lachnospiraceae bacterium_1_4_56FAA	ETB	0.386395	0.962889	No significance	1	1	5.1825e-05	5.21951e-05	5.1825e-05
Lachnospiraceae bacterium_2_1_46FAA	ETB	0.362001	0.962889	No significance	1	1	8.69809e-06	7.25667e-06	1.03059e-05
Megasphaera sp. UPII_135-E	ETB	0.424753	0.962889	No significance	1	1	1.53521e-06	1.44217e-06	1.57847e-06
Ruminococcus sp. 5_1_39BFAA	ETB	0.451477	0.962889	No significance	1	1	0.00110757	0.0010898	0.00121715
Ruminococcus sp. SR1/5	ETB	0.424753	0.962889	No significance	1	1	0.000219007	0.000213157	0.000220012
Veillonella sp. oral_taxon_158	ETB	0.316096	0.962889	No significance	1	1	1.74006e-05	2.21519e-05	1.3034e-05
Veillonella atypica	ETB	0.193562	0.962889	No significance	1	1	6.84458e-06	8.46388e-06	6.73726e-06
Veillonella dispar	ETB	0.125621	0.962889	No significance	1	1	1.07039e-05	1.6147e-05	7.0096e-06
Clostridium difficile	ETB	0.597922	0.970045	No significance	1	1	0.000115163	0.000120178	0.000114077
Ruminococcus gnavus	ETB	0.711366	0.970045	No significance	1	1	0.000387881	0.000354314	0.000424116
Alistipes putredinis	ETB	0.645585	0.970045	No significance	1	1	0.0127976	0.0166211	0.00951859
Anaerostipes caccae	ETB	0.711366	0.970045	No significance	1	1	8.77948e-06	7.72701e-06	1.02567e-05
Bacteroides fragilis	ETB	0.629528	0.970045	No significance	1	1	0.00410093	0.00439355	0.00384348
Bacteroides xylanisolvens	ETB	0.645585	0.970045	No significance	1	1	0.010418	0.0125536	0.0101704
Blautia hydrogenotrophica	ETB	0.582386	0.970045	No significance	1	1	9.4153e-05	9.4153e-05	9.58862e-05
Campylobacter jejuni	ETB	0.694702	0.970045	No significance	1	1	2.47076e-05	1.75348e-05	2.62365e-05
Clostridium perfringens	ETB	0.694702	0.970045	No significance	1	1	2.2033e-06	1.99208e-06	2.2033e-06
Fusobacterium mortiferum	ETB	0.691801	0.970045	No significance	0.8929	0.9286	3.72222e-06	3.72222e-06	3.7144e-06
Haemophilus pittmaniae	ETB	0.605479	0.970045	No significance	0.9286	0.8929	1.17407e-06	1.07681e-06	2.10351e-06
Klebsiella oxytoca	ETB	0.613638	0.970045	No significance	1	0.9643	2.55556e-06	2.09575e-06	2.99975e-06
Odoribacter splanchnicus	ETB	0.629528	0.970045	No significance	1	1	0.00319518	0.00276073	0.00371526
Oribacterium sinus	ETB	0.629528	0.970045	No significance	1	1	2.22947e-06	2.17427e-06	2.26938e-06
Parabacteroides distasonis	ETB	0.694702	0.970045	No significance	1	1	0.0160866	0.015381	0.0167166
Parasutterella excrementihominis	ETB	0.645585	0.970045	No significance	1	1	0.00111846	0.000912006	0.00149206
Porphyromonas asaccharolytica	ETB	0.597922	0.970045	No significance	1	1	3.0649e-06	3.02945e-06	3.15988e-06
Prevotella bergensis	ETB	0.709604	0.970045	No significance	0.8929	0.9286	1.30993e-06	1.40234e-06	9.90072e-07
Prevotella buccalis	ETB	0.711366	0.970045	No significance	1	1	1.08079e-05	1.08079e-05	1.24339e-05
Prevotella tannerae	ETB	0.694702	0.970045	No significance	1	1	4.66944e-06	4.51633e-06	5.09312e-06
Streptococcus thermophilus	ETB	0.694702	0.970045	No significance	1	1	7.3576e-06	6.90254e-06	1.01717e-05
Sutterella wadsworthensis	ETB	0.694702	0.970045	No significance	1	1	1.51206e-05	1.41467e-05	1.86777e-05
Clostridium sp. L2-50	ETB	0.678179	0.970045	No significance	1	1	0.000185468	0.000185468	0.000191143
Lachnospiraceae bacterium_4_1_37FAA	ETB	0.661805	0.970045	No significance	1	1	1.40716e-05	1.39931e-05	2.04523e-05
Lachnospiraceae bacterium_9_1_43BFAA	ETB	0.711366	0.970045	No significance	1	1	2.12522e-05	2.37018e-05	2.03931e-05
Streptococcus sp. C150	ETB	0.645585	0.970045	No significance	1	1	1.41575e-06	1.56787e-06	1.08216e-06
Bacteroides pectinophilus	ETB	0.779298	0.974123	No significance	1	1	0.000179711	0.000173828	0.000190132
Bacteroides thetaiotaomicron	ETB	0.779298	0.974123	No significance	1	1	0.00942634	0.00906981	0.0100201
Bacteroides uniformis	ETB	0.779298	0.974123	No significance	1	1	0.0431538	0.0477562	0.0403776
Burkholderia pseudomallei	ETB	0.779298	0.974123	No significance	0.9643	1	7.35101e-06	7.12188e-06	8.09051e-06
Coprococcus eutactus	ETB	0.728166	0.974123	No significance	1	1	5.73269e-05	5.19633e-05	5.9358e-05
Eubacterium siraeum	ETB	0.745092	0.974123	No significance	1	1	0.000116666	9.99517e-05	0.000118823
Haemophilus parainfluenzae	ETB	0.762139	0.974123	No significance	1	1	8.6016e-05	6.75262e-05	0.000110021
Parabacteroides merdae	ETB	0.779298	0.974123	No significance	1	1	0.00516405	0.00474246	0.00526752
Streptococcus pneumoniae	ETB	0.745092	0.974123	No significance	1	1	3.18158e-06	2.84193e-06	3.43101e-06
Streptococcus pyogenes	ETB	0.745092	0.974123	No significance	0.9643	1	1.85717e-06	2.25533e-06	1.82583e-06
Treponema vincentii	ETB	0.762139	0.974123	No significance	1	1	1.30299e-06	1.35784e-06	1.14109e-06
Streptococcus sp. oral_taxon_071	ETB	0.728166	0.974123	No significance	1	1	1.78683e-06	1.76871e-06	1.86384e-06
Bifidobacterium longum	ETB	0.796562	0.975382	No significance	1	1	6.43924e-05	6.01242e-05	7.91445e-05
Collinsella aerofaciens	ETB	0.796562	0.975382	No significance	1	1	1.83534e-05	1.15349e-05	2.44521e-05
Lachnospiraceae bacterium_3_1_57FAA_CT1	ETB	0.796562	0.975382	No significance	1	1	0.000150074	0.00015627	0.000145167
Alistipes shahii	ETB	0.813923	0.976708	No significance	1	1	0.00218096	0.0020218	0.00234963
Streptococcus australis	ETB	0.813923	0.976708	No significance	1	1	3.59828e-06	3.24531e-06	4.295e-06
Subdoligranulum variabile	ETB	0.813923	0.976708	No significance	1	1	4.86295e-05	4.15102e-05	5.57098e-05
Campylobacter hominis	ETB	0.819462	0.976842	No significance	0.9286	0.8929	2.09772e-06	2.09772e-06	1.6966e-06
Bacteroides intestinalis	ETB	0.831373	0.978086	No significance	1	1	0.00211382	0.0019108	0.00227705
Streptococcus dysgalactiae	ETB	0.831373	0.978086	No significance	1	1	3.23309e-05	2.9504e-05	3.3613e-05
Bacteroides ovatus	ETB	0.848904	0.992226	No significance	1	1	0.0144951	0.0152751	0.0144951
Ruminococcus torques	ETB	0.955322	0.993977	No significance	1	1	0.00104944	0.00103584	0.00107372
Bacteroides coprophilus	ETB	0.937481	0.993977	No significance	1	1	0.000849074	0.000976299	0.000746514
Bacteroides coprosuis	ETB	0.937481	0.993977	No significance	0.9643	0.9643	1.5595e-06	1.64017e-06	1.29461e-06
Bacteroides finegoldii	ETB	0.937481	0.993977	No significance	1	1	0.00217566	0.00276629	0.00175082
Bilophila wadsworthia	ETB	0.884176	0.993977	No significance	1	1	0.00241851	0.0025069	0.00241851
Blautia hansenii	ETB	0.955322	0.993977	No significance	1	1	0.000278196	0.000265802	0.000282978
Dorea formicigenerans	ETB	0.955322	0.993977	No significance	1	1	0.000301865	0.000212859	0.000308252
Eubacterium cylindroides	ETB	0.937481	0.993977	No significance	1	1	2.084e-05	1.92695e-05	2.18054e-05
Faecalibacterium prausnitzii	ETB	0.919671	0.993977	No significance	1	1	0.00980272	0.0080361	0.0102558
Granulicatella adiacens	ETB	0.937481	0.993977	No significance	1	1	1.22597e-06	1.31992e-06	1.19237e-06
Haemophilus haemolyticus	ETB	0.9019	0.993977	No significance	0.9643	0.8929	2.84439e-06	2.98373e-06	2.63391e-06
Haemophilus influenzae	ETB	0.866508	0.993977	No significance	1	0.8571	2.74439e-06	2.61288e-06	3.28258e-06
Holdemania filiformis	ETB	0.884176	0.993977	No significance	1	1	0.000226746	0.000250374	0.000222125
Lachnospiraceae oral_taxon_107	ETB	0.919671	0.993977	No significance	1	1	1.23513e-05	1.34121e-05	1.19499e-05
Paraprevotella xylaniphila	ETB	0.919671	0.993977	No significance	1	1	0.000115554	0.000137584	0.000114062
Prevotella buccae	ETB	0.866508	0.993977	No significance	1	1	1.25843e-05	1.6538e-05	1.16816e-05
Streptococcus suis	ETB	0.919671	0.993977	No significance	1	0.9643	2.64198e-06	2.67638e-06	2.40374e-06
Coprobacillus sp. 29_1	ETB	0.955322	0.993977	No significance	1	1	5.4777e-05	4.45449e-05	6.64304e-05
Ruminococcaceae bacterium_D16	ETB	0.919671	0.993977	No significance	1	1	0.000115552	0.00010613	0.000116832
Clostridium ramosum	ETB	1	1	No significance	1	1	1.99941e-05	2.64294e-05	1.72902e-05
Dorea longicatena	ETB	0.99106	1	No significance	1	1	0.000138446	0.000112367	0.000140054
Enterococcus faecalis	ETB	0.99106	1	No significance	1	1	2.74504e-05	2.46861e-05	2.82772e-05
Mobiluncus curtisii	ETB	0.973185	1	No significance	0.9286	0.9286	1.93303e-06	1.21075e-06	1.96917e-06
Prevotella oris	ETB	0.973185	1	No significance	1	1	2.37644e-05	2.29167e-05	2.64034e-05
Streptococcus anginosus	ETB	1	1	No significance	1	1	1.46021e-06	1.37026e-06	1.72661e-06
Streptococcus infantis	ETB	0.99106	1	No significance	1	1	3.21957e-06	3.07718e-06	3.78159e-06
Enterobacter hormaechei/cloacae	ETP	0.00170898	0.304199	No significance	1	1	9.45938e-06	5.91483e-06	6.2315e-05
Enterobacter cloacae	ETP	0.00610352	0.543213	No significance	1	1	1.33832e-05	8.06687e-06	6.05948e-05
Acidaminococcus intestini	ETP	0.0775562	0.928894	No significance	0.9231	0.8462	1.80788e-06	2.62071e-06	1.29826e-06
Aggregatibacter segnis	ETP	0.30542	0.928894	No significance	1	1	2.25721e-06	2.95979e-06	1.97839e-06
Akkermansia muciniphila	ETP	0.167725	0.928894	No significance	1	1	0.000112458	9.16768e-05	0.000376431
Alistipes shahii	ETP	0.190918	0.928894	No significance	1	1	0.001933	0.00130814	0.00232633
Bacteroides fluxus	ETP	0.167725	0.928894	No significance	1	1	0.000113243	9.46784e-05	0.00015948
Bacteroides fragilis	ETP	0.0681152	0.928894	No significance	1	1	0.00141756	0.00131181	0.00170106
Bacteroides intestinalis	ETP	0.0803223	0.928894	No significance	1	1	0.0010952	0.000813575	0.00113203
Bacteroides xylanisolvens	ETP	0.375732	0.928894	No significance	1	1	0.00351795	0.00323929	0.00384969
Bifidobacterium bifidum	ETP	0.146484	0.928894	No significance	1	0.9231	5.57099e-06	8.41869e-06	3.66627e-06
Bifidobacterium dentium	ETP	0.273438	0.928894	No significance	0.9231	1	1.00121e-06	3.01103e-06	3.81837e-07
Bifidobacterium longum	ETP	0.146484	0.928894	No significance	1	1	2.31304e-05	3.99921e-05	1.8166e-05
Blautia hansenii	ETP	0.375732	0.928894	No significance	1	1	0.000198245	0.000148386	0.000235193
Butyrivibrio crossotus	ETP	0.3396	0.928894	No significance	1	1	0.000128185	9.06042e-05	0.000129889
Clostridium bolteae	ETP	0.216309	0.928894	No significance	1	1	6.80088e-05	6.76869e-05	6.83306e-05
Clostridium methylpentosum	ETP	0.216309	0.928894	No significance	1	1	5.24453e-05	4.29697e-05	5.59946e-05
Clostridium perfringens	ETP	0.146484	0.928894	No significance	1	1	3.95972e-06	5.09144e-06	3.94588e-06
Clostridium saccharolyticum	ETP	0.216309	0.928894	No significance	1	1	0.000233922	0.000317688	0.00021287
Collinsella aerofaciens	ETP	0.0266113	0.928894	No significance	1	1	2.14227e-05	3.09953e-05	1.8389e-05
Desulfovibrio piger	ETP	0.0803223	0.928894	No significance	1	0.9231	1.07865e-06	3.79489e-07	1.60918e-06
Dialister invisus	ETP	0.216309	0.928894	No significance	1	1	2.79936e-05	3.48021e-05	2.51223e-05
Dorea longicatena	ETP	0.3396	0.928894	No significance	1	1	0.000241795	0.000380794	0.000188644
Enterobacter aerogenes	ETP	0.0942383	0.928894	No significance	1	1	4.01498e-06	1.30351e-06	4.11995e-06
Eubacterium cylindroides	ETP	0.167725	0.928894	No significance	1	1	1.49616e-05	1.43951e-05	1.69431e-05
Eubacterium dolichum	ETP	0.273438	0.928894	No significance	1	1	2.13205e-05	2.20366e-05	2.06043e-05
Eubacterium rectale	ETP	0.375732	0.928894	No significance	1	1	0.0017429	0.00117699	0.00183556
Eubacterium ventriosum	ETP	0.375732	0.928894	No significance	1	1	0.000217332	0.000219185	0.000205783
Gemella sanguinis	ETP	0.167725	0.928894	No significance	1	1	2.71896e-06	4.15215e-06	2.42715e-06
Granulicatella adiacens	ETP	0.30542	0.928894	No significance	1	1	1.81942e-06	1.50674e-06	2.30885e-06
Haemophilus haemolyticus	ETP	0.3396	0.928894	No significance	0.9231	1	6.50645e-06	1.00015e-05	5.34224e-06
Haemophilus influenzae	ETP	0.190918	0.928894	No significance	1	1	6.12909e-06	1.01037e-05	4.07447e-06
Haemophilus parainfluenzae	ETP	0.216309	0.928894	No significance	1	1	0.000212191	0.000301032	0.00015289
Haemophilus pittmaniae	ETP	0.375732	0.928894	No significance	1	1	3.22011e-06	4.17019e-06	1.9746e-06
Klebsiella oxytoca	ETP	0.0397949	0.928894	No significance	1	1	7.37482e-06	5.70217e-06	9.59237e-06
Klebsiella pneumoniae	ETP	0.3396	0.928894	No significance	0.8462	1	1.65987e-06	7.28147e-07	3.89697e-06
Klebsiella pneumoniae/Klebsiella variicola group	ETP	0.243896	0.928894	No significance	0.8462	1	1.24094e-06	3.80861e-07	5.69871e-06
Klebsiella variicola/pneumoniae	ETP	0.375732	0.928894	No significance	1	1	4.3348e-05	2.68403e-05	0.000239175
Megasphaera micronuciformis	ETP	0.0803223	0.928894	No significance	1	1	1.26736e-06	1.93614e-06	9.69478e-07
Mobiluncus curtisii	ETP	0.30542	0.928894	No significance	1	0.9231	1.23799e-06	1.24067e-06	1.04321e-06
Parabacteroides distasonis	ETP	0.216309	0.928894	No significance	1	1	0.00637135	0.00724	0.0062533
Parabacteroides merdae	ETP	0.109863	0.928894	No significance	1	1	0.00361553	0.00400804	0.00286633
Paraprevotella xylaniphila	ETP	0.30542	0.928894	No significance	1	1	0.00102322	0.000992297	0.00106959
Peptostreptococcus anaerobius	ETP	0.375732	0.928894	No significance	1	1	1.33498e-06	1.28786e-06	1.38209e-06
Phascolarctobacterium succinatutens	ETP	0.3396	0.928894	No significance	1	1	2.35427e-05	1.49728e-05	3.05082e-05
Prevotella bivia	ETP	0.243896	0.928894	No significance	1	1	0.000562942	0.000569173	0.000556711
Prevotella buccae	ETP	0.3396	0.928894	No significance	1	1	8.13362e-05	9.05502e-05	7.97916e-05
Prevotella oris	ETP	0.375732	0.928894	No significance	1	1	3.12666e-05	3.20246e-05	2.69288e-05
Prevotella timonensis	ETP	0.375732	0.928894	No significance	1	1	2.75788e-05	2.56175e-05	3.06659e-05
Roseburia hominis	ETP	0.190918	0.928894	No significance	1	1	0.000334108	0.000190922	0.000419499
Roseburia intestinalis	ETP	0.375732	0.928894	No significance	1	1	0.00121388	0.00131815	0.00110961
Ruminococcus bromii	ETP	0.167725	0.928894	No significance	1	1	0.000255399	0.000781098	0.000176243
Ruminococcus flavefaciens	ETP	0.30542	0.928894	No significance	1	1	3.81125e-06	3.49444e-06	5.52459e-06
Streptococcus australis	ETP	0.0942383	0.928894	No significance	1	1	8.31493e-06	7.96346e-06	1.01029e-05
Streptococcus gallolyticus	ETP	0.273438	0.928894	No significance	1	1	2.2448e-06	2.17687e-06	2.31273e-06
Streptococcus parasanguinis	ETP	0.273438	0.928894	No significance	1	1	1.06043e-05	1.29735e-05	9.86504e-06
Streptococcus pneumoniae	ETP	0.30542	0.928894	No significance	1	1	3.70449e-06	3.93772e-06	3.47125e-06
Streptococcus sanguinis	ETP	0.273438	0.928894	No significance	1	1	1.49749e-06	1.30082e-06	1.63895e-06
Sutterella wadsworthensis	ETP	0.273438	0.928894	No significance	1	1	1.1512e-05	9.14074e-06	1.38833e-05
Treponema vincentii	ETP	0.146484	0.928894	No significance	1	1	1.62529e-06	1.3116e-06	1.72192e-06
Turicibacter sanguinis	ETP	0.375732	0.928894	No significance	1	0.9231	3.22909e-06	4.86518e-06	1.17464e-06
Alistipes sp. HGB5	ETP	0.216309	0.928894	No significance	1	1	0.000689801	0.000693727	0.000685875
Capnocytophaga sp. oral_taxon_329	ETP	0.30542	0.928894	No significance	1	1	0.000667936	0.000545941	0.000789932
Citrobacter sp. 30_2	ETP	0.3396	0.928894	No significance	1	1	1.37487e-05	5.35486e-06	5.14083e-05
Clostridium sp. 7_2_43FAA	ETP	0.190918	0.928894	No significance	0.9231	1	1.44977e-06	3.04765e-06	1.22339e-06
Clostridium sp. L2-50	ETP	0.243896	0.928894	No significance	1	1	0.000659349	0.000738801	0.000624956
Lachnospiraceae bacterium_3_1_57FAA_CT1	ETP	0.30542	0.928894	No significance	1	1	7.27143e-05	6.47044e-05	8.5369e-05
Ruminococcaceae bacterium_D16	ETP	0.216309	0.928894	No significance	1	1	0.000117687	0.000109578	0.000125387
Ruminococcus sp. SR1/5	ETP	0.109863	0.928894	No significance	1	1	0.000155494	0.00016385	0.000100429
Veillonella atypica	ETP	0.243896	0.928894	No significance	1	1	5.32202e-06	2.99441e-06	5.99678e-06
Veillonella dispar	ETP	0.146484	0.928894	No significance	1	1	6.22103e-06	5.73029e-06	6.71176e-06
Veillonella parvula	ETP	0.243896	0.928894	No significance	1	1	2.94262e-05	3.79451e-05	2.50674e-05
Bacteroides pectinophilus	ETP	0.454834	0.951849	No significance	1	1	0.000121907	0.000113373	0.000123379
Acidaminococcus fermentans	ETP	0.497314	0.951849	No significance	1	1	1.94948e-06	2.15183e-06	1.03334e-06
Bacteroides coprophilus	ETP	0.454834	0.951849	No significance	1	1	0.000921732	0.000905046	0.000922906
Bacteroides finegoldii	ETP	0.497314	0.951849	No significance	1	1	0.00107036	0.00106653	0.00107418
Campylobacter jejuni	ETP	0.454834	0.951849	No significance	1	1	1.06079e-05	1.0205e-05	1.18096e-05
Citrobacter koseri	ETP	0.497314	0.951849	No significance	0.9231	1	4.83866e-06	4.23612e-06	4.99959e-06
Coprococcus comes	ETP	0.454834	0.951849	No significance	1	1	0.00026512	0.000270361	0.000177657
Enterococcus faecium	ETP	0.414307	0.951849	No significance	1	1	7.99797e-05	7.42143e-05	0.000117663
Eubacterium eligens	ETP	0.497314	0.951849	No significance	1	1	0.00168725	0.00160283	0.00176853
Eubacterium siraeum	ETP	0.454834	0.951849	No significance	1	1	0.000110953	9.18852e-05	0.000129579
Lachnospiraceae oral_taxon_107	ETP	0.497314	0.951849	No significance	1	1	1.33428e-05	1.33728e-05	1.21517e-05
Lactobacillus ruminis	ETP	0.497314	0.951849	No significance	1	1	4.62329e-06	6.64573e-06	4.51975e-06
Oribacterium sinus	ETP	0.414307	0.951849	No significance	1	1	1.58744e-06	1.76086e-06	1.55859e-06
Prevotella copri	ETP	0.497314	0.951849	No significance	1	1	0.192501	0.164893	0.212097
Salmonella enterica	ETP	0.454834	0.951849	No significance	1	1	5.62106e-06	4.03162e-06	7.59094e-06
Streptococcus pyogenes	ETP	0.497314	0.951849	No significance	1	1	2.04685e-06	1.28267e-06	2.18528e-06
Coprobacillus sp. 29_1	ETP	0.454834	0.951849	No significance	1	1	3.6937e-05	6.2443e-05	3.11091e-05
Desulfovibrio sp. 3_1_syn3	ETP	0.414307	0.951849	No significance	0.8462	1	1.12157e-06	5.80063e-07	1.22845e-06
Lachnospiraceae bacterium_1_4_56FAA	ETP	0.454834	0.951849	No significance	1	1	2.9206e-05	3.32321e-05	2.84076e-05
Ruminococcus sp. 5_1_39BFAA	ETP	0.414307	0.951849	No significance	1	1	0.000590117	0.000627892	0.000480164
Streptococcus sp. oral_taxon_071	ETP	0.497314	0.951849	No significance	1	1	2.21056e-06	2.76953e-06	2.09996e-06
Clostridium difficile	ETP	0.684814	0.967436	No significance	1	1	7.77347e-05	7.33363e-05	0.000101426
Abiotrophia defectiva	ETP	0.61012	0.967436	No significance	0.9231	0.9231	1.63435e-06	1.67659e-06	1.59211e-06
Anaerostipes caccae	ETP	0.541748	0.967436	No significance	1	1	5.49131e-06	5.03867e-06	6.3707e-06
Bacteroides caccae	ETP	0.587891	0.967436	No significance	1	1	0.00177389	0.00162351	0.00187784
Bacteroides clarus	ETP	0.635498	0.967436	No significance	1	1	0.000175883	0.000173391	0.000178374
Bacteroides helcogenes	ETP	0.684814	0.967436	No significance	1	1	7.49759e-06	6.29849e-06	9.95213e-06
Bacteroides ovatus	ETP	0.684814	0.967436	No significance	1	1	0.00893849	0.00953867	0.00728956
Bacteroides uniformis	ETP	0.541748	0.967436	No significance	1	1	0.00773633	0.00696668	0.00779647
Bifidobacterium adolescentis	ETP	0.635498	0.967436	No significance	1	1	1.65868e-05	0.000112781	9.99264e-06
Bilophila wadsworthia	ETP	0.684814	0.967436	No significance	1	1	0.00104485	0.00103608	0.00105363
Burkholderia pseudomallei	ETP	0.635498	0.967436	No significance	0.9231	1	5.04013e-06	6.33341e-06	3.74686e-06
Clostridiales genomosp. BVAB3	ETP	0.635498	0.967436	No significance	1	1	1.49678e-06	1.2626e-06	1.90534e-06
Clostridium scindens	ETP	0.684814	0.967436	No significance	1	1	1.61851e-05	1.65185e-05	1.58517e-05
Clostridium symbiosum	ETP	0.684814	0.967436	No significance	1	1	0.000144423	0.000146276	0.000128229
Dorea formicigenerans	ETP	0.684814	0.967436	No significance	1	1	0.00019263	0.000239334	0.000174086
Eggerthella lenta	ETP	0.635498	0.967436	No significance	1	1	4.84938e-06	5.25696e-06	4.44179e-06
Eubacterium biforme	ETP	0.635498	0.967436	No significance	1	1	4.89674e-05	5.56354e-05	3.95848e-05
Eubacterium hallii	ETP	0.635498	0.967436	No significance	1	1	7.33105e-05	6.61755e-05	7.91176e-05
Eubacterium limosum	ETP	0.635498	0.967436	No significance	1	1	4.09525e-06	3.38812e-06	4.16087e-06
Eubacterium saburreum	ETP	0.587891	0.967436	No significance	1	1	1.43479e-06	1.74817e-06	1.27586e-06
Holdemania filiformis	ETP	0.684814	0.967436	No significance	1	1	0.000125178	0.000110865	0.000130457
Marvinbryantia formatexigens	ETP	0.541748	0.967436	No significance	1	1	1.97642e-05	1.88501e-05	2.06782e-05
Oxalobacter formigenes	ETP	0.684814	0.967436	No significance	1	1	1.79275e-05	3.12284e-05	1.71343e-05
Prevotella buccalis	ETP	0.684814	0.967436	No significance	1	1	1.49038e-05	1.65982e-05	1.32095e-05
Prevotella tannerae	ETP	0.587891	0.967436	No significance	1	1	4.6369e-06	4.68147e-06	4.59233e-06
Pseudoflavonifractor capillosus	ETP	0.541748	0.967436	No significance	1	1	6.36214e-05	6.37425e-05	6.35004e-05
Streptococcus dysgalactiae	ETP	0.635498	0.967436	No significance	1	1	2.54821e-05	2.47681e-05	2.6196e-05
Streptococcus infantis	ETP	0.541748	0.967436	No significance	1	1	5.66941e-06	6.61608e-06	5.66914e-06
Subdoligranulum variabile	ETP	0.684814	0.967436	No significance	1	1	5.8097e-05	6.61512e-05	5.52608e-05
Tannerella forsythia	ETP	0.635498	0.967436	No significance	1	1	6.44466e-06	5.93324e-06	6.52108e-06
Clostridiales bacterium_1_7_47FAA	ETP	0.541748	0.967436	No significance	1	1	3.20514e-05	3.31515e-05	2.79533e-05
Erysipelotrichaceae bacterium_5_2_54FAA	ETP	0.635498	0.967436	No significance	1	1	4.62039e-05	4.81613e-05	4.42465e-05
Megasphaera sp. UPII_135-E	ETP	0.587891	0.967436	No significance	1	1	1.59872e-06	1.30718e-06	2.01388e-06
Alistipes putredinis	ETP	0.735352	0.984155	No significance	1	1	0.0116256	0.0117682	0.010287
Bacteroides eggerthii	ETP	0.735352	0.984155	No significance	1	1	0.000679131	0.000638057	0.000733774
Bacteroides thetaiotaomicron	ETP	0.735352	0.984155	No significance	1	1	0.00315373	0.0030439	0.00315995
Odoribacter splanchnicus	ETP	0.735352	0.984155	No significance	1	1	0.00330203	0.00356785	0.00330073
Prevotella denticola	ETP	0.735352	0.984155	No significance	1	1	1.58913e-05	1.74907e-05	1.42919e-05
Clostridium sp. HGF2	ETP	0.735352	0.984155	No significance	1	1	8.41624e-06	8.27718e-06	8.55529e-06
Lachnospiraceae bacterium_4_1_37FAA	ETP	0.735352	0.984155	No significance	1	1	5.99576e-06	5.95997e-06	6.03155e-06
Clostridium bartlettii	ETP	0.839355	0.989439	No significance	1	1	1.99477e-05	2.07272e-05	1.91682e-05
Ruminococcus gnavus	ETP	0.786865	0.989439	No significance	1	1	0.000137874	0.000130604	0.000147575
Bacteroides coprocola	ETP	0.839355	0.989439	No significance	1	1	0.00163064	0.00127994	0.0028764
Bacteroides coprosuis	ETP	0.839355	0.989439	No significance	0.9231	0.9231	2.05834e-06	1.97823e-06	2.13846e-06
Bacteroides dorei/vulgatus	ETP	0.786865	0.989439	No significance	1	1	0.0131851	0.0133247	0.0130455
Bacteroides plebeius	ETP	0.786865	0.989439	No significance	1	1	0.00254172	0.00195414	0.00312929
butyrate-producing bacterium	ETP	0.839355	0.989439	No significance	1	1	0.000154644	0.000148382	0.000160906
butyrate-producing bacterium_SSC/2	ETP	0.839355	0.989439	No significance	1	1	2.14514e-05	2.14038e-05	2.14989e-05
Enterococcus faecalis	ETP	0.839355	0.989439	No significance	1	1	2.27102e-05	2.66009e-05	2.13193e-05
Roseburia inulinivorans	ETP	0.839355	0.989439	No significance	1	1	0.00118282	0.00115455	0.00125948
Ruminococcus albus	ETP	0.786865	0.989439	No significance	1	1	1.31636e-05	9.91125e-06	1.5718e-05
Ruminococcus champanellensis	ETP	0.786865	0.989439	No significance	1	1	3.47329e-05	3.61526e-05	3.33132e-05
Ruminococcus lactaris	ETP	0.839355	0.989439	No significance	1	1	0.000205661	0.000229987	0.000173574
Streptococcus salivarius	ETP	0.839355	0.989439	No significance	1	1	9.58913e-05	0.000106178	6.70871e-05
Clostridium sp. D5	ETP	0.839355	0.989439	No significance	1	1	2.73837e-05	2.84508e-05	2.63166e-05
Lachnospiraceae bacterium_2_1_46FAA	ETP	0.839355	0.989439	No significance	1	1	4.07946e-06	3.38382e-06	4.6717e-06
Lachnospiraceae bacterium_9_1_43BFAA	ETP	0.839355	0.989439	No significance	1	1	9.62176e-06	9.42411e-06	1.05568e-05
Veillonella sp. oral_taxon_158	ETP	0.786865	0.989439	No significance	1	1	1.41188e-05	1.24193e-05	1.56641e-05
Anaerotruncus colihominis	ETP	0.892578	0.992993	No significance	1	1	0.000163405	0.000175937	0.000150873
Escherichia coli	ETP	0.892578	0.992993	No significance	1	1	0.00110927	0.00171645	0.000835812
Porphyromonas asaccharolytica	ETP	0.892578	0.992993	No significance	1	1	1.70523e-06	1.5244e-06	1.72297e-06
Prevotella disiens	ETP	0.892578	0.992993	No significance	1	1	6.26399e-05	6.44106e-05	6.08693e-05
Streptococcus mitis	ETP	0.892578	0.992993	No significance	1	1	1.53868e-06	1.85649e-06	1.49202e-06
butyrate-producing bacterium_SS3/4	ETP	0.892578	0.992993	No significance	1	1	0.000593174	0.000695584	0.000501097
Clostridium sp. SY8519	ETP	0.892578	0.992993	No significance	1	1	3.14761e-06	3.17944e-06	3.11577e-06
Erysipelotrichaceae bacterium_3_1_53	ETP	0.892578	0.992993	No significance	1	1	3.95615e-05	4.10207e-05	3.66635e-05
Ruminococcus obeum	ETP	1	1	No significance	1	1	0.000502183	0.000547851	0.000368805
Ruminococcus torques	ETP	0.946045	1	No significance	1	1	0.00073091	0.000790856	0.000707998
Bacteroides dorei	ETP	1	1	No significance	1	1	0.0119345	0.0104351	0.012556
Bacteroides salanitronis	ETP	0.946045	1	No significance	1	1	0.000181554	0.000141891	0.000196081
Bacteroides stercoris	ETP	1	1	No significance	1	1	0.00518395	0.00492667	0.00544124
Blautia hydrogenotrophica	ETP	1	1	No significance	1	1	9.35762e-05	9.68538e-05	8.91949e-05
Clostridium leptum	ETP	1	1	No significance	1	1	9.33862e-05	8.21372e-05	0.000107667
Clostridium ramosum	ETP	1	1	No significance	1	1	8.04946e-06	7.36758e-06	8.70575e-06
Coprococcus catus	ETP	0.946045	1	No significance	1	1	0.000157664	0.000160158	0.000155171
Coprococcus eutactus	ETP	0.946045	1	No significance	1	1	0.000244391	0.000218977	0.00030274
Faecalibacterium prausnitzii	ETP	1	1	No significance	1	1	0.00818987	0.00667319	0.0113272
Mitsuokella multacida	ETP	1	1	No significance	1	1	1.56632e-06	1.02523e-06	2.24866e-06
Parasutterella excrementihominis	ETP	0.946045	1	No significance	1	1	0.00109766	0.000651102	0.00128648
Prevotella bergensis	ETP	0.946045	1	No significance	1	1	3.0775e-05	3.15371e-05	3.00129e-05
Streptococcus suis	ETP	1	1	No significance	1	1	4.72939e-06	4.23916e-06	4.74497e-06
Streptococcus thermophilus	ETP	1	1	No significance	1	1	7.16423e-06	7.24694e-06	6.11306e-06
Streptococcus vestibularis	ETP	0.946045	1	No significance	1	1	5.53961e-06	6.6909e-06	5.23799e-06
Streptococcus sp. C150	ETP	1	1	No significance	1	0.9231	2.06783e-06	2.07391e-06	1.39429e-06

## Sheet: Table S8
Table S8 Associations between changes in blood amino acids and the overall gut microbial species at baseline (PERMANOVA)
Amino acids	Degree of freedom	R2	P-value	BH-adjusted P-value
Arginine	1	0.0310436	0.301698	0.919081
Histidine	1	0.0180139	0.782218	0.919081
Isoleucine	1	0.029224	0.384615	0.919081
Leucine	1	0.0121283	0.919081	0.919081
Lysine	1	0.0298023	0.367632	0.919081
Methionine	1	0.0251098	0.507493	0.919081
Phenylalanine	1	0.0242762	0.542458	0.919081
Threonine	1	0.0314199	0.342657	0.919081
Tryptophan	1	0.0192628	0.714286	0.919081
Valine	1	0.0162218	0.819181	0.919081
Glycine	1	0.0242592	0.498501	0.919081
Serine	1	0.029877	0.366633	0.919081
Taurine	1	0.0185199	0.741259	0.919081
Tyrosine	1	0.0211026	0.622378	0.919081
2 aminoadipic acid	1	0.0137107	0.892108	0.919081
Asparagine	1	0.0252552	0.523477	0.919081
Aspartate	1	0.0215123	0.654346	0.919081
Citrulline	1	0.0279607	0.395604	0.919081
Glutamine	1	0.0385074	0.17982	0.919081
Glutamate	1	0.0132958	0.896104	0.919081
Ornithine	1	0.0196086	0.692308	0.919081
Cysteine	1	0.0321242	0.308691	0.919081
1-Methyl_histidine	1	0.0409635	0.178821	0.919081
3-Methyl_histidine	1	0.0270159	0.44955	0.919081
α aminoisobutyric acid	1	0.016253	0.838162	0.919081
Alanine	1	0.0241512	0.504496	0.919081
Argininosuccinic	1	0.017444	0.771229	0.919081
β Alanine	1	0.0171498	0.794206	0.919081
Ethanolamine	1	0.0334492	0.262737	0.919081
Hydroxyproline	1	0.0182574	0.7003	0.919081
Proline	1	0.0223856	0.538462	0.919081
